# Supplementary material for: Establishment of reference intervals for hematological parameters of adult population in the western region of Saudi Arabia
Source: PLoS One. 2023 Feb 8;18(2):e0281494. doi: 10.1371/journal.pone.0281494 (PMC9907849; doi:10.1371/journal.pone.0281494)
Supplement: S1 Table — Iron related markers (Fe, UIBC, TRF, Ferr) showed variable degrees of closed associations with erthryocyte related parameters. Therefore, reference tests for use in LAVE procedure were set to: Fe, UIBC, TRF, Ferr, Hb, MCV, RDW, and ESR. (XLSX) [file pone.0281494.s001.xlsx]

## Sheet: Tbl S1(Corr) 
Male (M)	Fe	UIBC	TRF	Ferr	RBC	Hb	Ht	MCV	MCH	MCHC	RDW	ESR
Fe	----	-0.5749	0.0005	0.117	-0.0172	0.2854	0.2105	0.3088	0.3233	0.1815	-0.3295	-0.2344
UIBC	-0.5749	----	0.7552	-0.3481	0.1251	-0.1067	-0.0829	-0.3243	-0.3088	-0.1006	0.2473	-0.0594
TRF	0.0005	0.7552	----	-0.3691	0.1245	0.0749	0.0334	-0.2023	-0.1655	0.023	0.1047	-0.2025
Ferr	0.117	-0.3481	-0.3691	----	0.0336	0.0827	0.0746	0.0345	0.0418	-0.0122	-0.159	0.1036
RBC	-0.0172	0.1251	0.1245	0.0336	----	0.5936	0.7267	-0.5117	-0.5533	-0.2978	0.2376	-0.3691
Hb	0.2854	-0.1067	0.0749	0.0827	0.5936	----	0.8949	0.1507	0.2237	0.2183	-0.1084	-0.3995
Ht	0.2105	-0.0829	0.0334	0.0746	0.7267	0.8949	----	0.101	-0.0277	-0.1758	0.0368	-0.4548
MCV	0.3088	-0.3243	-0.2023	0.0345	-0.5117	0.1507	0.101	----	0.8412	0.1501	-0.2912	0.0059
MCH	0.3233	-0.3088	-0.1655	0.0418	-0.5533	0.2237	-0.0277	0.8412	----	0.5998	-0.3925	0.1035
MCHC	0.1815	-0.1006	0.023	-0.0122	-0.2978	0.2183	-0.1758	0.1501	0.5998	----	-0.3373	0.1255
RDW	-0.3295	0.2473	0.1047	-0.159	0.2376	-0.1084	0.0368	-0.2912	-0.3925	-0.3373	----	-0.046
ESR	-0.2344	-0.0594	-0.2025	0.1036	-0.3691	-0.3995	-0.4548	0.0059	0.1035	0.1255	-0.046	----
Female (F)	Fe	UIBC	TRF	Ferr	RBC	Hb	Ht	MCV	MCH	MCHC	RDW	ESR
Fe	----	-0.5909	-0.2555	0.4277	0.0412	0.5042	0.3876	0.437	0.4862	0.4112	-0.5042	-0.1324
UIBC	-0.5909	----	0.8945	-0.6296	-0.0104	-0.3827	-0.2799	-0.386	-0.4322	-0.3501	0.4145	0.1252
TRF	-0.2555	0.8945	----	-0.6358	0.0052	-0.2437	-0.1681	-0.257	-0.295	-0.2614	0.2666	0.0442
Ferr	0.4277	-0.6296	-0.6358	----	0.0347	0.3827	0.3057	0.3462	0.3733	0.3025	-0.3354	0.0324
RBC	0.0412	-0.0104	0.0052	0.0347	----	0.4601	0.6176	-0.3227	-0.3639	-0.2795	0.186	-0.2962
Hb	0.5042	-0.3827	-0.2437	0.3827	0.4601	----	0.9065	0.4649	0.5243	0.4158	-0.4138	-0.1565
Ht	0.3876	-0.2799	-0.1681	0.3057	0.6176	0.9065	----	0.3884	0.2862	0.0533	-0.3254	-0.1655
MCV	0.437	-0.386	-0.257	0.3462	-0.3227	0.4649	0.3884	----	0.854	0.3427	-0.594	0.0873
MCH	0.4862	-0.4322	-0.295	0.3733	-0.3639	0.5243	0.2862	0.854	----	0.6916	-0.5922	0.0999
MCHC	0.4112	-0.3501	-0.2614	0.3025	-0.2795	0.4158	0.0533	0.3427	0.6916	----	-0.4053	0.0354
RDW	-0.5042	0.4145	0.2666	-0.3354	0.186	-0.4138	-0.3254	-0.594	-0.5922	-0.4053	----	-0.0069
ESR	-0.1324	0.1252	0.0442	0.0324	-0.2962	-0.1565	-0.1655	0.0873	0.0999	0.0354	-0.0069	----
