# Supplementary material for: Establishment of reference intervals for hematological parameters of adult population in the western region of Saudi Arabia
Source: PLoS One. 2023 Feb 8;18(2):e0281494. doi: 10.1371/journal.pone.0281494 (PMC9907849; doi:10.1371/journal.pone.0281494)
Supplement: S2 Table — Inflammatory markers TP, Alb, TRF, and CRP showed no remarkeable association with leukocyte parameters and PLT, whereas there were close associations within-leukocyte parameters. This situation is not appropriate to apply LAVE methods for leukocyte parameters because self-trimming of peripheral values may occur among them. (XLSX) [file pone.0281494.s002.xlsx]

## Sheet: Tbl S1(Corr) 
M+F	TP	Alb	TRF	CRP	PLT	WBC	Neu	Lym	Mon	Eos	Bas
TP	----	0.5933	0.1716	-0.0097	0.1535	0.1114	0.0772	0.1129	0.0315	-0.0519	0.0483
Alb	0.5933	----	0.1232	0.1189	0.0201	0.0581	0.0814	-0.0065	-0.0968	-0.0584	0.0262
TRF	0.1716	0.1232	----	0.1469	0.1967	0.0664	0.0956	0.0129	-0.0641	-0.1242	0.0281
CRP	-0.0097	0.1189	0.1469	----	0.0884	0.0004	0.0243	-0.0077	-0.1054	-0.1196	-0.0118
PLT	0.1535	0.0201	0.1967	0.0884	----	0.3413	0.288	0.3	0.1884	0.1145	0.0774
WBC	0.1114	0.0581	0.0664	0.0004	0.3413	----	0.8993	0.6593	0.5991	0.3426	0.3018
Neu	0.0772	0.0814	0.0956	0.0243	0.288	0.8993	----	0.3193	0.4566	0.239	0.1988
Lym	0.1129	-0.0065	0.0129	-0.0077	0.3	0.6593	0.3193	----	0.4529	0.2144	0.2423
Mon	0.0315	-0.0968	-0.0641	-0.1054	0.1884	0.5991	0.4566	0.4529	----	0.3678	0.2466
Eos	-0.0519	-0.0584	-0.1242	-0.1196	0.1145	0.3426	0.239	0.2144	0.3678	----	0.265
Bas	0.0483	0.0262	0.0281	-0.0118	0.0774	0.3018	0.1988	0.2423	0.2466	0.265	----
