# Supplementary material for: Establishment of reference intervals for hematological parameters of adult population in the western region of Saudi Arabia
Source: PLoS One. 2023 Feb 8;18(2):e0281494. doi: 10.1371/journal.pone.0281494 (PMC9907849; doi:10.1371/journal.pone.0281494)
Supplement: S3 Table — LL, lower limit; UL,upper limit; SDRsex, standard deviation ratio between sex; BR-LL, bias ratio at LL; BR-UL, bias ratio at UL; CI, confidence interval; LAVE, latent abnormal values exclusion method. The thresholds for SDR and BR were set to 0.4 and 0.57, respectively. LAVE allowing no abnormal results among Hb, MCV, RDW, Fe, UIBC, TF and Ferr. (XLSX) [file pone.0281494.s003.xlsx]

## Sheet: Tbl S2 (RBC RI)
					parametric								LAVE effect		SDRsex	Gender difference		Decision
Item	Unit	LAVE	Sex	Age	n	90%CI of LL		LL	Me	UL	90%CI of UL		BRLL	BRUL		BRLL	BRUL
RBC	×106/μL	(-)	MF	All	403	3.871	4.012	3.941	4.87	6.273	6.13	6.416			1.189			Partiton by sex LAVE(+)
		(+)	MF	All	290	3.954	4.12	4.037	4.897	6.245	6.103	6.388	0.170435	0.0497101		1.09362	1.73098
		(-)	M	All	206	4.266	4.561	4.413	5.284	6.333	6.214	6.452
		(+)	M	All	137	4.437	4.676	4.556	5.25	6.222	6.091	6.354	0.336471	0.261176
		(-)	F	All	193	3.808	3.907	3.857	4.517	5.382	5.221	5.544
		(+)	F	All	147	3.847	4.032	3.94	4.553	5.247	5.133	5.361	0.248936	0.404897
Hb	g/dL	(-)	MF	All	404	9.91	10.92	10.41	14.22	17.7	17.38	18.02			1.415			Partiton by sex LAVE(+)
		(+)	MF	All	298	11.16	11.75	11.46	14.39	17.73	17.39	18.07	0.656459	-0.018756		1.64427	1.77557
		(-)	M	All	205	12.57	13.33	12.95	15.46	17.83	17.36	18.31
		(+)	M	All	144	13.15	14.03	13.59	15.59	18.02	17.58	18.46	0.566321	-0.168126
		(-)	F	All	195	9.25	10.23	9.74	12.93	15.07	14.89	15.25
		(+)	F	All	140	10.62	11.29	10.96	13.14	15.18	14.9	15.46	1.13327	-0.10218
Ht	%	(-)	MF	All	402	31.19	33.42	32.3	41.83	52.27	51.62	52.92			1.436			Partiton by sex LAVE(+)
		(+)	MF	All	290	34.53	35.72	35.12	42.18	52.38	51.15	53.61	0.640463	-0.0249826		1.50804	1.70563
		(-)	M	All	205	37.5	39.28	38.39	45.51	52.58	51.63	53.53
		(+)	M	All	137	39.48	40.97	40.23	45.7	51.96	51.05	52.86	0.614902	0.207195
		(-)	F	All	194	28.49	31.9	30.2	38.45	44.43	43.68	45.17
		(+)	F	All	147	32.7	34.47	33.59	38.89	44.45	43.28	45.62	1.22365	-0.00721915
MCV	fL	(-)	MF	All	398	71.36	74.48	72.92	86.05	94.51	93.83	95.19			0.184			No partiton by sex LAVE(+)
		(+)	MF	All	306	73.36	76.56	74.96	86.47	94.44	93.83	95.05	0.410513	0.0140862		0.507105	0.0684189
		(-)	M	All	205	73	77.28	75.14	86.56	94.83	93.64	96.02
		(+)	M	All	145	75.25	78.96	77.1	86.96	94.34	93.24	95.44	0.445661	0.111415
		(-)	F	All	190	70.15	73.31	71.73	85.35	94.07	93.06	95.07
		(+)	F	All	139	72.22	76.94	74.58	86.11	94	92.86	95.14	0.575283	0.0141298
MCH	pg	(-)	MF	All	401	22.75	23.9	23.33	29.2	32.97	32.66	33.28			0.245			No partiton by sex LAVE(+)
		(+)	MF	All	289	24.49	25.48	24.99	29.37	32.49	32.18	32.81	0.867627	0.25088		0.710827	-0.03136
		(-)	M	All	205	23.9	25.35	24.63	29.5	33.03	32.71	33.36
		(+)	M	All	137	25.59	26.75	26.17	29.61	32.57	32.05	33.08	0.94325	0.28175
		(-)	F	All	193	21.91	23.39	22.65	28.78	32.91	32.45	33.37
		(+)	F	All	147	24.06	25.55	24.81	29.03	32.63	32.08	33.18	1.08276	0.140358
MCHC	g/dL	(-)	MF	All	403	30.67	31.35	31.01	33.85	36.16	35.97	36.35			0.174			No partiton by sex LAVE(+)
		(+)	MF	All	290	31.16	31.7	31.43	33.92	36.12	35.84	36.4	0.351045	0.0334328		0.534925	0.200597
		(-)	M	All	206	31	31.88	31.44	33.99	36.19	35.96	36.42
		(+)	M	All	137	31.49	32.42	31.96	34.07	36.26	35.94	36.58	0.474047	-0.063814
		(-)	F	All	194	30.31	31.01	30.66	33.65	36.19	35.79	36.58
		(+)	F	All	147	30.9	31.74	31.32	33.77	36.02	35.7	36.33	0.550468	0.141787
RDW	%	(-)	MF	All	395	11.04	11.28	11.16	12.51	16.4	15.68	17.12			0.276			Partiton by sex LAVE(+)
		(+)	MF	All	296	11.06	11.3	11.18	12.42	15.02	14.5	15.54	0.0204167	1.40875		0.316458	-2.34792
		(-)	M	All	202	11.16	11.32	11.24	12.31	14.44	13.89	15
		(+)	M	All	139	11.25	11.41	11.33	12.26	14.05	13.74	14.36	0.129706	0.562059
		(-)	F	All	193	10.78	11.3	11.04	12.81	18.22	16.63	19.82
		(+)	F	All	140	10.77	11.27	11.02	12.6	16.35	15.02	17.69	-0.0147092	1.37531
ESR	mm/Hr	(-)	MF	All	251	0.92	1.22	1.08285	9.35278	52.9598	45.29	59.01			0.96			Partiton by sex LAVE(+)
		(+)	MF	All	179	0.93	1.39	1.1111	9.47067	45.9872	41.95	51.49	0.00246795	0.609064		-0.14369	-1.86093
		(-)	M	All	120	0.83	1.26	1.01399	4.59346	29.1157	21.81	35.86
		(+)	M	All	88	0.74	1.15	0.949813	4.71527	28.6683	20.64	39.5	-0.00907567	0.063272
		(-)	F	All	131	1.23	2.61	1.98279	16.5592	58.9183	47.96	68.76
		(+)	F	All	94	1.57	4.18	2.59477	17.7325	49.9722	44.09	54.44	0.0506352	0.740192
Fe	μmol/L	(-)	MF	All	404	2.67	4.31	3.49	13.79	27.27	25.83	28.71			0.59			Partiton by sex LAVE(+)
		(+)	MF	All	295	4.68	6.49	5.58	14.17	26.73	24.97	28.5	0.387366	0.100085		0.869258	0.32435
		(-)	M	All	203	6.42	8.09	7.26	16.02	28.4	26.6	30.21
		(+)	M	All	136	8.4	9.51	8.96	15.84	27.39	25.31	29.48	0.361584	0.214824
		(-)	F	All	197	2.26	3.93	3.09	10.81	26.99	23.83	30.16
		(+)	F	All	151	3.61	4.94	4.27	11.24	25.64	22.44	28.84	0.216453	0.247637
UIBC	μmol/L	(-)	MF	All	404	20.86	25.15	23.01	42.25	71.12	67.69	74.55			0.628			Partiton by sex LAVE(+)
		(+)	MF	All	301	24.06	26.66	25.36	41.07	63.15	59.81	66.48	0.243768	0.826737		-0.579857	-2.14931
		(-)	M	All	204	16.07	22.13	19.1	38.08	56.04	52.04	60.04
		(+)	M	All	142	21.84	25.3	23.57	37.53	51.2	49.41	53	0.63418	0.686674
		(-)	F	All	195	24.03	30.7	27.37	47.13	77.84	73.67	82
		(+)	F	All	151	27.45	30.87	29.16	46.19	71.92	68.02	75.82	0.164097	0.542713
TRF	g/L	(-)	MF	All	404	1.93	2.071	2.001	2.678	3.916	3.803	4.028			0.467			Partiton by sex LAVE(+)
		(+)	MF	All	304	1.982	2.098	2.04	2.64	3.574	3.462	3.686	0.099661	0.87395		-0.347536	-2.26154
		(-)	M	All	205	1.815	2.031	1.923	2.554	3.411	3.225	3.597
		(+)	M	All	141	1.89	2.088	1.989	2.534	3.105	2.993	3.218	0.231828	1.07484
		(-)	F	All	197	1.974	2.095	2.034	2.852	4.194	4.006	4.382
		(+)	F	All	151	2.026	2.224	2.125	2.819	3.99	3.813	4.168	0.191271	0.428783
Ferr	ng/mL	(-)	MF	All	405	0.35	4.98	2.66	47.8	324.39	255.37	393.41			1.085			Partiton by sex LAVE(+)
		(+)	MF	All	296	0.41	5.43	2.92	57.35	284.6	232.88	336.31	0.00361829	0.553738		0.125249	2.33547
		(-)	M	All	204	-1.58	11.52	4.97	101.62	306.43	249.35	363.52
		(+)	M	All	141	3.94	23	13.47	110.34	310.84	251.61	370.06	0.112049	-0.0581336
		(-)	F	All	196	2.57	4.46	3.52	20.84	142.84	97.77	187.92
		(+)	F	All	149	3.43	5.52	4.47	23.06	143.02	97.7	188.35	0.0268784	-0.00509275
