# Supplementary material for: Establishment of reference intervals for hematological parameters of adult population in the western region of Saudi Arabia
Source: PLoS One. 2023 Feb 8;18(2):e0281494. doi: 10.1371/journal.pone.0281494 (PMC9907849; doi:10.1371/journal.pone.0281494)
Supplement: S4 Table — LL, lower limit; UL,upper limit; SDRsex, standard deviation ratio between sex; BR-LL, bias ratio at LL; BR-UL, bias ratio at UL; CI, confidence interval. The thresholds for SDR and BR were set to 0.4 and 0.57, respectively. (XLSX) [file pone.0281494.s004.xlsx]

## Sheet: Tbl S3(WBC RI)
				parametric								SDRsex	M vs F		Decision
Item	Unit	Sex	Age	n	90%CI of LL		LL	Me	UL	90%CI of UL			BR-LL	BR-UL
WBC	×103/μL	MF	All	402	3.124	3.631	3.378	6.476	11.313	10.57	12.056	0	0.213908	0.0390271
		M	All	205	3.319	3.848	3.583	6.403	11.415	10.6	12.23
		F	All	195	2.778	3.521	3.15	6.465	11.336	10.307	12.364
Neu	×103/μL	MF	All	401	1.102	1.311	1.207	3.148	6.808	6.502	7.115	0	0.0678879	0.083985
		M	All	205	1.145	1.383	1.264	3.095	6.983	6.498	7.469
		F	All	193	0.955	1.379	1.167	3.248	6.863	6.3	7.426
Lym	×103/μL	MF	All	394	1.175	1.446	1.31	2.43	4.121	3.925	4.316	0	-0.0237069	-0.390466
		M	All	200	1.131	1.427	1.279	2.397	3.925	3.647	4.202
		F	All	191	1.062	1.529	1.296	2.463	4.205	3.954	4.456
Mon	×103/μL	MF	All	400	0.2477	0.2732	0.2605	0.4801	0.8298	0.7943	0.8654	0.173	0.298149	0.0117056
		M	All	204	0.2654	0.3181	0.2917	0.502	0.8422	0.7912	0.8931
		F	All	193	0.2329	0.2639	0.2484	0.4539	0.8405	0.7941	0.8869
Eos	×103/μL	MF	All	375	0.0327	0.0579	0.0453	0.1598	0.6094	0.512	0.7067	0.315	0.116745	0.935352	Partition by sex
		M	All	195	0.0375	0.0718	0.0547	0.1834	0.6413	0.5403	0.7422
		F	All	177	0.0192	0.0565	0.0379	0.1359	0.5067	0.3591	0.6543
Bas	×103/μL	MF	All	393	0.0047	0.0104	0.0075	0.0386	0.1338	0.0989	0.1687	0	-0.0248298	1.02423	Partition by sex
		M	All	201	0.0033	0.009	0.0061	0.0373	0.1381	0.1012	0.175
		F	All	189	0.0034	0.0104	0.0069	0.0415	0.1051	0.0866	0.1236
Neu%	%	MF	All	401	25.32	29.42	27.37	49.91	68.5	66.98	70.02	0	-0.0648091	-0.192521
		M	All	205	23.69	30.64	27.16	48.98	67.78	65.75	69.81
		F	All	193	24.13	31.54	27.84	50.73	69.8	66.99	72.61
Lym%	%	MF	All	399	20.78	25.14	22.96	38.51	58.4	56.49	60.31	0	0.307494	0.266569
		M	All	205	22.49	25.86	24.18	37.95	60.03	56.59	63.47
		F	All	193	17.87	24.93	21.4	38.93	57.62	54.74	60.5
Mon%	%	MF	All	397	3.908	4.651	4.28	7.574	11.994	11.39	12.598	0.26	0.521379	0.597096	RI for MF fits to both sexes
		M	All	203	4.455	5.292	4.874	7.843	12.651	11.566	13.737
		F	All	192	3.097	4.598	3.848	7.264	11.476	10.58	12.371
Eos%	%	MF	All	375	0.559	0.93	0.745	2.537	8.41	7.279	9.54	0.36	0.192292	0.681717	Partition by sex
		M	All	195	0.758	1.029	0.894	2.938	8.54	7.222	9.857
		F	All	178	0.194	0.841	0.518	2.145	7.207	5.503	8.911
Bas%	%	MF	All	391	0.074	0.114	0.094	0.621	1.592	1.468	1.716	0	-0.0837383	0.0497196
		M	All	201	0.056	0.108	0.082	0.593	1.639	1.371	1.907
		F	All	189	0.077	0.152	0.114	0.624	1.62	1.454	1.786
PLT	×106/μL	MF	All	399	156.12	170.35	163.23	275.38	418.8	405.51	432.09	0.321	0.0786853	-0.978735	Partition by sex
		M	All	204	157.27	173.21	165.24	260.99	379.57	362.05	397.1
		F	All	193	141.18	179.05	160.11	292.07	443.38	422.58	464.19
MPV	fL	MF	All	402	6.168	6.512	6.34	8.013	10.485	10.205	10.765	0.206	0.0217515	-0.932478	Partition by sex
		M	All	205	6.183	6.533	6.358	7.886	10.013	9.7	10.325
		F	All	194	6.093	6.576	6.335	8.157	10.999	10.602	11.397
PDW	%	MF	All	360	14.73	15.04	14.88	16.12	17.86	17.51	18.21	0.152	0.342013	-0.0263087
		M	All	192	14.92	15.18	15.05	16.22	17.83	17.52	18.15
		F	All	166	14.54	15.03	14.79	15.98	17.85	17.35	18.36
PCT	%	MF	All	356	0.1376	0.1656	0.1516	0.2153	0.3502	0.3125	0.3878	0.471	-0.146062	-1.49221	Partition by sex
		M	All	192	0.1353	0.1597	0.1475	0.2021	0.3031	0.2796	0.3265
		F	All	163	0.1254	0.1844	0.1549	0.2353	0.3787	0.2994	0.4579
