# Supplementary material for: Establishment of reference intervals for hematological parameters of adult population in the western region of Saudi Arabia
Source: PLoS One. 2023 Feb 8;18(2):e0281494. doi: 10.1371/journal.pone.0281494 (PMC9907849; doi:10.1371/journal.pone.0281494)
Supplement: S1 Data — (XLSX) [file pone.0281494.s008.xlsx]

## Sheet: Final data used for analysis
ID	Sex	Age	BMI	Smoking	Allergy	TP	Alb	Fe	UIBC	TRF	Ferr	CRP	Fol	VB12	WBC	RBC	Hb	Ht	MCV	MCH	MCHC	RDW	PLT	MPV	Neu	Lym	Mon	Eos	Bas	Neu%	Lym%	Mon%	Eos%	Bas%	PDW	PCT	ESR
1	0	21	28.4	0	0	81	50	26.5	20.9	2.4	66.2	15.6	318	1	9.31	5.38	16.4	48.2	89.7	30.4	33.9	12.6	253	8.07	5.74	2.84	0.507	0.12	0.103	61.7	30.5	5.45	1.29	1.11	16	0.204
2	0	21	21.4	0	0	85	51	23	36.7	2.98	39.3	11.3	123	0.6	7.39	6.37	16.7	51.2	80.3	26.2	32.6	13.8	253	8.6	4.14	2.58	0.532	0.066	0.073	56	34.9	7.2	0.89	0.99	17.2	0.218
3	0	19	39.4	0	0	74	46	18	42.3	2.98	46.6	16.3	236	0.8	4.57	5.82	15.7	44.9	77.1	27	35	12.3	224	8.09	1.99	1.97	0.446	0.14	0.021	43.5	43.1	9.76	3.06	0.46	16.7	0.181
4	0	18	18	0	0	78	53	34.4	9.1	2.6	142.9	29.2	150	0.3	7.45	5.31	14.9	46.1	86.8	27.9	32.2	12.4	212	8.63	3.76	2.97	0.661	0.044	0.026	50.5	39.9	8.87	0.59	0.35	16.5	0.183
5	0	22	28.2	0	0	78	51	13.7	46	3.01	394.2	23.9	311	6.8	8.72	5.89	17.1	52.3	88.7	28.9	32.6	11.2	234	10.1	5.66	2.48	0.428	0.142	0.012	64.9	28.4	4.91	1.63	0.14	16.6	0.236	2
6	0	22	27.7	0	0	77	49	15.7	57.8	3.49	72.3	14.9	254	1.1	7.35	6.15	16	49.6	80.7	26.1	32.3	12.9	237	7.78	4.8	1.88	0.45	0.17	0.04	65.3	25.6	6.12	2.31	0.54			5
7	0	29	24.5	1	0	81	53	8.2	49.3	2.67	143.1	13.1	209	1.3	4.4	5.8	15.1	44.7	77.1	26.1	33.8	13.8	231	8.17	2.01	1.87	0.35	0.15	0.02	45.7	42.5	7.95	3.41	0.45			3
8	0	25	19.1	0	0	81	45	47.2	3.8	2.33	60.5	13.3	324	0.4	9.45	5.46	17.3	48.8	89.4	31.7	35.5	11.4	262	7.13	4.57	3.54	1.01	0.303	0.031	48.4	37.5	10.69	3.21	0.33	15.5	0.187
9	0	27	22.8	0	0	77	45	7.9	66.4	3.58	7.5	12.2	515	4.6	4.33	4.92	14.3	40.8	82.9	29.1	35.1	13.1	256	8.14	1.6	2.09	0.427	0.174	0.039	37	48.3	9.86	4.02	0.9	15.6	0.208
10	0	23	25.6	0	0	76	45	30.7	44.7	3.61	32.5	15.8	265	0.3	5.22	5.34	15.9	44.8	84	29.7	35.4	11.6	289	8.55	2.28	2.41	0.31	0.177	0.05	43.7	46.2	5.94	3.39	0.96	15.3	0.247
11	0	27	29	0	0	75	41	19.2	33.7	2.48	79.5	17.2	218	2.5	5.99	4.58	14.7	41.1	89.8	32	35.6	11.4	259	7.65	3.11	2.3	0.453	0.104	0.029	51.9	38.4	7.56	1.74	0.48	16.7	0.198
12	0	29	27.5	1	0	76	40	20.1	31.4	2.47	113.7	12.8	213	22.7	7.55	6.09	14.7	44.9	73.7	24.2	32.8	12.5	323	9.49	3.2	3.49	0.733	0.122	0.005	42.4	46.2	9.71	1.62	0.07	16.2	0.307
13	0	27	22.1	0	0	83	48	14.2	42.7	2.66	213.3	14.5	474	2.1	7.98	6.52	17.4	52.3	80.2	26.6	33.2	12.3	321	6.58	5.26	1.99	0.424	0.274	0.038	65.9	24.9	5.31	3.43	0.48	16.6	0.211
14	0	28	26	0	0	72	43	16.1	42.2	2.7	67.7	16.2	318	0.8	8.86	5.08	14.5	44	86.6	28.5	32.9	13	263	8.23	5.2	2.69	0.687	0.185	0.106	58.7	30.4	7.75	2.09	1.2	16	0.216
15	0	25		0	0	74	44	17.2	39	2.65	83.5	12	273	7.7	5.52	5.07	15	45.5	89.7	29.5	32.9	12.6	315	8.06	3.35	1.44	0.441	0.227	0.065	60.7	26.1	7.99	4.11	1.18	15.9	0.254
16	0	21	26.9		0	73	43	13.5	38.8	2.42	105.5	10.8	295	0.9	6.28	5.32	16.2	47.9	90	30.5	33.9	12.8	264	7.31	3.26	2.53	0.42	0.065	0.009	51.9	40.3	6.69	1.04	0.14	15.2	0.193
17	0	28	23.2	0	0	80	45	6.7	53	2.72	185.7	13.9	224	33	3.67	5.53	16.9	48.1	87.1	30.6	30.6		269	7.23	1.74	1.34	0.42	0.095	0.079	47.4	36.5	11.44	2.59	2.15	16.3	0.195
18	0	24	24.8	1	0	74	44	11.6	42.2	2.58	14.2	11.3	404	0.9	6.04	4.49	14.3	41	91.4	31.9	34.9	11.7	182	9.73	2.55	2.55	0.72	0.166	0.055	42.2	42.2	11.92	2.75	0.91	16.3	0.178	15
19	0	29	52.8	1	0	78	46	22.2	28.4	2.46	130.8	13.5	272	0.4	6.08	5.62	18.4	50.7	90.1	32.7	36.3	12.3	186	9.79	3.28	2.26	0.406	0.112	0.025	53.9	37.2	6.68	1.84	0.41	16.6	0.182
20	0	23	29.9	0	0	79	42	9.3	53.2	3.02	26.2	14.5	283	4.7	7.71	5.72	15.8	45.2	79	27.6	35	12.5	255	9.33	4.64	2.37	0.487	0.217	0.005	60.2	30.7	6.32	2.81	0.06	16.5	0.238
21	0	24	21.6	1	0	70	40	12.2	39.5	2.53	88.6	9.3	428	13.6	4.7	5.23	15.7	45.6	87.1	30.1	34.5	12.4	142	10.9	2.43	1.67	0.449	0.119	0.027	51.7	35.5	9.55	2.53	0.57	15.8	0.154
22	0	28	38.4	0	0	79	42	11.1	43.5	2.68	51.9	6.3	257	20.9	9.04	4.83	14.4	41.9	86.7	29.8	34.3	13.9	248	7.41	5.34	2.8	0.685	0.173	0.04	59.1	31	7.58	1.91	0.44	16.2	0.184
23	0	22	23.8	0	0	80	46	33.4	30.9	3.21	70.8	17.8	554	0.7	7.58	5.23	16.2	46.2	88.3	30.9	35	12.3	236	7.87	4.91	1.91	0.552	0.151	0.66	64.8	25.2	7.28	1.99	8.71	16.1	0.185
24	0	18	27.2		0	72	39	18.9	27.5	2.23	63.3	5.7	202	1.9	9.12	5.93	15.9	48.7	82	26.7	32.6	14	255	9.01	5.3	2.89	0.645	0.234	0.051	58.1	31.7	7.07	2.57	0.56	17	0.23	2
25	0	27	29.2	1	0	74	39	17.2	33.1	2.47	91.3	7	190	0.9	6.09	5.79	17.4	50.6	87.4	30.1	34.4	12	214	8.36	2.71	2.48	0.723	0.106	0.067	44.5	40.7	11.87	1.74	1.1	15.8	0.179	4
26	0	28	36.4	1	0	69	40	14.9	39.8	2.54	148.3	7.7	263	1.8	4.75	4.87	15	44.2	90.8	30.9	34	12	251	7.84	1.3	2.33	0.806	0.267	0.052	27.4	49.1	16.97	5.62	1.09	16.3	0.197	3
27	0	27	26.6	1	0	69	37	8.9	42.3	2.31	83.7	7.8	209	2.5	7.44	5.21	15.5	46.3	88.8	29.8	33.5	12.7		6.5	3.78	2.57	0.716	0.309	0.064	50.8	34.5	9.62	4.15	0.86	15.9	0.356	3
28	0	27	19.2	0	0	72	41	18.4	38.2	2.64	26.7	8.3	294	0.6	5.02	5.73	15.6	47.4	82.7	27.3	33	11.6	220	8.31	1.88	2.21	0.473	0.397	0.062	37.5	44	9.42	7.91	1.24	16.6	0.183	2
29	0	29	32.2	0	0	72	41	29.3	42.1	3.39	56.9	11.2	253	3.5	11.5	5.37	16.6	47.8	89.1	31	34.8	13.1	323	8.51	6.96	3.35	0.904	0.162	0.098	60.5	29.1	7.86	1.41	0.85	15.9	0.275
30	0	28	28.4	0	0	76	42	24.2	30.8	2.53	158.5	5.3	255	0.8	8.36	5.6	16.7	48.3	86.2	29.8	34.5	11.8	363	6.64	3.97	3.56	0.589	0.197	0.037	47.5	42.6	7.05	2.36	0.44	16.4	0.241	2
31	0	27	24.2	0	0	73	46	19.9	39	2.76	58.4	6.8	285	0.2	6.99	5.02	14.4	42.8	85.3	28.7	33.6	11.4	236	8.12	3.59	2.69	0.457	0.182	0.068	51.4	38.5	6.54	2.6	0.97	17.3	0.192
32	0	24	25.9	0	0	77	45	17.2	49.2	3.13	157.2	21.4	268	7.9	7.34	5.74	16.3	47.6	82.9	28.5	34.4	11.6	300	7.42	1.81	4.86	0.393	0.201	0.081	24.7	66.2	5.35	2.74	1.1	15.9	0.223	1
33	0	27	27.1	1	0	78	45	12.4	49.6	2.94	85.3	7.5	325	1	11.1	5.31	16.1	47.9	90.3	30.4	33.7	11.3	279	6.3	3.94		0.978	0.31	0.065	35.5	51.9	8.81	2.79	0.59	16	0.176	6
34	0	29	30.8	1	0	80	44	16.6	37.8	2.48	110.9	16.9	213	1	5.65	5.97	16.8	50.3	84.3	28.2	33.5	12.1	338	8.33	2.79	2.11	0.598	0.136	0.024	49.4	37.3	10.58	2.41	0.42	15.8	0.281	1
35	0	29	29.4	0	0	81	47	13.8	45.9	2.74	202.2	15.2	364	8.5	8.27	5.48	15.6	47.8	87.2	28.5	32.7	12.8	319	7.96	2.54	4.65	0.515	0.503	0.068	30.7	56.2	6.23	6.08	0.82	15.1	0.254	1
36	0	29	25.6	1	0	76	43	20.3	35	2.58	22.2	11	265	1.2	6.15	5.14	17	48.9	95.3	33.1	34.8	12.5	256	7.26	2.87	2.55	0.459	0.217	0.054	46.7	41.5	7.46	3.53	0.88	16.1	0.186	2
37	0	18	44	0	0	69	40	14.5	44.4	2.83	59.2	12.5	330	4.1	12.9	4.92	14.8	43.1	87.6	30	34.3	11.1	356	7.36	6.08		0.735	0.576	0.085	47.1	41.7	5.7	4.47	0.66	16.2	0.262	7
38	0	21	21.6		0	77	45	18.2	29.7	2.22	104.3	14.6	159	1	6.52	4.66	14.1	42.6	91.4	30.2	33.1	11.4	264	7.62	3.12	2.69	0.415	0.247	0.043	47.9	41.3	6.37	3.79	0.66	15.1	0.201	5
39	0	21	25.7		0	77	47	19.9	44.6	3.05	47	15.9	276	0.4	4.36	5.12	14.9	44.2	86.3	29.1	33.7	12.1	186	7.29	1.31	2.63	0.354	0.051	0.013	30	60.3	8.12	1.17	0.3	16.7	0.136	1
40	0	23	35	0	0	75	44	12.2	43.2	2.72	69.8	12.5	269	1.5	4.5	5.16	15.6	45.3	87.7	30.1	34.3	12.8	258	7.99	1.51	2.2	0.473	0.287	0.024	33.6	48.9	10.51	6.38	0.53	15.4	0.206
41	0	23	28.3	1	0	68	44	16.6	29.3	2.24	15.8	9.4	246	1.1	3.82	4.96	16.9	46.9	94.7	34.1	36	12.5	235	7.98	1.58	1.66	0.341	0.234	0.011	41.4	43.5	8.93	6.13	0.29	17.4	0.187
42	0	23	32.2	0	0	71	42	8.5	36.9	2.18	57.3	17.6	236	1.5	5.8	5.36	14.6	44.5	83.1	27.2	32.7	13.1	246	8.36	2.78	2.42	0.538	0.05	0.009	47.9	41.7	9.28	0.86	0.16	16.5	0.205
43	0	23	23.5	0	0	70	43	11.2	36	2.26	106.2	13	259	0.4	4.91	5.63	13.8	43.5	77.3	24.4	31.6	13.7	289	7.13	2.3	1.88	0.469	0.222	0.037	46.8	38.3	9.55	4.52	0.75	16	0.206
44	0	23	17.3	0	0	79	47	19.6	27.8	2.17	124.4	11.2	190	0.3	7.63	6.11	18	52.6	86.1	29.4	34.1	12	190	9.63	5	2.02	0.515	0.047	0.047	65.5	26.5	6.75	0.62	0.62	16.4	0.183	2
45	0	13	30.1	0	0	73	46	12.6	55.9	3.29	28.9	26	207	2.6	6.03	5.31	13	37.6	70.7	24.4	34.6	13.8	194	8.54	3.14	1.92	0.742	0.17	0.061	52.1	31.8	12.31	2.82	1.01	18.9	0.166	3
46	0	29	19.9	0	1	74	42	26.3	28	2.68	31.6	15	158	1.1	6.07	5.43	17.1	48.6	89.5	31.5	35.3	11.8	188	8.59	2.72	2.38	0.416	0.505	0.054	44.8	39.2	6.85	8.32	0.89	15.6	0.161
47	0	24	29.5	0	1	79	47	13.7	41.9	2.59	92.8	10.9	172	20.1	5.45	5.27	15.8	46.5	88.4	30.1	34	12.4	178	8.87	3	1.74	0.476	0.205	0.027	55	31.9	8.73	3.76	0.5	16.3	0.158	5
48	0	23	19.2	0	1	74	45	20.6	26.7	2.21	128.8	15.5	391	0.3	8.37	5.43	16.2	48.3	89.1	29.9	33.6	13.7	282	8.36	4.76	2.42	0.82	0.299	0.07	56.9	28.9	9.8	3.57	0.84	15.1	0.236
49	0	30	32.6	1	0	80	50	12.4	43.1	2.75	91.9	8.7	228	4.5	8.55	5.95	17.6	49.1	82.6	29.6	35.9	12.4	339	8	4.8	2.46	0.662	0.399	0.046	56.1	28.8	7.74	4.67	0.54	16.4	0.271
50	0	38	31.7	1	0	81	50	15	43.7	2.63	230.1	18.5	332	3.5	8.7	5.9	15.6	45.7	77.7	26.5	34.1	12.3		7.31	5.29	2.38	0.46	0.58	0.02	60.8	27.4	5.29	6.67	0.23			5
51	0	32	52.8	0	0	74	50	15	33.5	2.16	182.7	13	392	0.7	4.51	5.95	14.1	44.2	74.3	23.7	31.8	13.2	253	8.48	1.21	2.43	0.487	0.338	0.05	26.8	53.9	10.8	7.49	1.11	16.7	0.214
52	0	35	31.1	0	0	81	42	5.8	66.1	3.43	9	13.6	244	15.5	7.61	4.31	12.7	36.5	84.6	29.5	34.8	13	417	7.01	4.62	2.11	0.668	0.127	0.078	60.7	27.7	8.78	1.67	1.02	15.4	0.292
53	0	38	23.9	1	0	74	42	13.1	39	2.51	68.2	21.2	295	3.4	5.92	6.11	14.6	42.9	70.2	23.9	34.1	12.9	255	8.85	2.22	3.09	0.411	0.166	0.027	37.5	52.2	6.94	2.8	0.46	16	0.226
54	0	31	29.4	1	0		52	22.4	55.6	3.7	25.5	6	166	5.1	7.17	5.39	15.9	45.4	84.3	29.5	35	12.4	294	8.42	3.76	2.75	0.502	0.1	0.058	52.4	38.4	7	1.39	0.81	16.2	0.248
55	0	34	30.6	0	0	75	43	13.8	43.2	2.7	140.4	14.7	244	1.4	5.03	6.46	17	51.3	79.4	26.3	33.1	14.3	191	9.36	2.67	1.78	0.42	0.123	0.039	53.1	35.4	8.35	2.45	0.78	17	0.179
56	0	33	25.6	1	0	73	43	18.9	36	2.57	86.1	6.4	244	0.9	3.99	4.83	14.1	42.9	88.7	29.2	32.9	12.9	258	6.49	1.88	1.48	0.416	0.186	0.027	47.1	37.1	10.43	4.66	0.68	15.9	0.168
57	0	36	24.4	1	0	78	42	14.1	48.1	2.94	8.3	19	222	0.5	4.97	5.28	15.3	47.4	89.8	29	32.3	14	177	10.5	3.16	1.39	0.295	0.099	0.029	63.6	28	5.94	1.99	0.58	16.6	0.186
58	0	31	36.4	1	0	77	40	9.3	53.2	2.96	113.7	21.7	235	4.7	7.6	6.19	18.2	52.9	85.5	29.3	34.3	15	380	7.41	3.63	3.3	0.495	0.1	0.073	47.8	43.4	6.51	1.32	0.96	16.2	0.282
59	0	35	26.8	1	0	68	42	13.6	58.2	3.34	9.2	11.2	292	3.5	7	5.39	12.7	38.1	70.7	23.6	33.4	11.9	210	9.74	3.83	2.36	0.514	0.237	0.031	54.7	33.7	7.34	3.39	0.44	16	0.205
60	0	38	24.4	0	0	72	43	17	57.6	3.67	11.4	16	292	0.9	4.74	5.38	13.7	42.1	78.2	25.4	32.5	14.5	229	9.35	1.97	2.06	0.443	0.213	0.046	41.6	43.5	9.35	4.49	0.97	15.2	0.214	3
61	0	37	31.7	0	0	69	49	16.6	42	2.67	45.3	15.4	155	2.9	8.59	5.34	15.8	47.9	89.7	29.6	33	12.6	192	8.67	4.95	2.8	0.553	0.254	0.03	57.6	32.6	6.44	2.96	0.35	15.6	0.166	3
62	0	37	40.5	0	0	70	41	8.6	44.5	2.41	93.1	10.3	203	6.7	7.73	5.45	14.8	46.3	85	27.1	31.9	13.4	251	8.59	4.53	2.21	0.768	0.151	0.065	58.6	28.6	9.94	1.95	0.84	15.5	0.215	4
63	0	37	24.6	0	0	73	42	14.4	38	2.35	182	16.3	363	1.4	6.67	4.6	14.6	40	87	31.9	36.6	12	203	7.87	3.36	2.59	0.429	0.259	0.032	50.4	38.8	6.43	3.88	0.48	16.1	0.16	3
64	0	35	24.1	1	0	71	42		43.6	2.81	17.8	17.3	381	1	4.27	5.02	15.5	44.3	88.1	30.8	34.9	12.2	205	8.24	1.99	1.49	0.515	0.24	0.038	46.6	34.9	12.06	5.62	0.89	17.2	0.169	4
65	0	30	25.2	1	0	77	46	24.6	28.4	2.65	149.5	13.2	217	1.7	6.26	5.12	16.9	46.4	90.6	33	36.4	11.4	221	7.99	2.63	2.15	0.45	0.975	0.047	42	34.3	7.19	15.58	0.75	15.5	0.177	5
66	0	37	33.7	0	0	71	43	13.7	38	2.48	98.8	16.1	194	3.2	7.42	5.95	16.9	49.2	82.6	28.4	34.3	12.1	228	8.52	4.63	2.44	0.236	0.071	0.05	62.4	32.9	3.18	0.96	0.67	16.4	0.194	5
67	0	39	32.8	1	0	84	46		75.8	3.32	12.5	18.9	166	2.7	6.84	4.88	15.2	41.9	85.9	31.1	36.2	12.1	272	7.14	3.49	2.69	0.498	0.148	0.009	51	39.3	7.28	2.16	0.13	17.5	0.194	20
68	0	30	30.4	0	0	80	49	6.4	65.5	3.54	22.8	17.9	453	12	14.4	4.83	13.3	38.1	78.9	27.6	35	12.8	429	8.32	7.76		0.623	0.544	0.098	53.9	37.6	4.33	3.78	0.68	16.4	0.357	2
69	0	39	28	0	0	76	43	16.8	33.5	2.51	346.6	15.5	164	1.4	3.97	4.66	14.8	42.7	91.7	31.7	34.6	11	223	9.25	1.34	1.82	0.509	0.27	0.032	33.8	45.8	12.82	6.8	0.81	18	0.207
70	0	39	27.2	1	0	79	42	20.9	26.7	2.25	72.6	5.3	161	1.8	6.9	5.12	16.9	46	89.9	33	36.7	12.6	191	8.44	2.84	2.96	0.701	0.311	0.081	41.2	42.9	10.16	4.51	1.17	16.7	0.162
71	0	34	19.7	1	0	73	41	15.2	27	1.93	63.7	9	217	0.5	8.38	4.69	14.9	42.5	90.7	31.8	35	11.5	253	7.54	2.47	4.44	0.744	0.584	0.152	29.5	53	8.88	6.97	1.81	15.4	0.191
72	0	35	38.7	0	0	70	39	16.7	26.1	2.08	196.5	7.1	326	9.6	6.97	4.72	14.8	43.5	92.1	31.3	34	12.3	261	7.64	3.54	2.61	0.488	0.318	0.007	50.8	37.4	7	4.56	0.1	14.9	0.2	20
73	0	36	19.4	1	0	77	46	16	38.7	2.68	63	8.4	214	0.4	8.5	4.81	16	46.9	97.6	33.3	34.2	12.4	228	7.96	4.84	2.72	0.469	0.401	0.074	56.9	32	5.52	4.72	0.87	16.6	0.182	5
74	0	32	36.8	1	0	71	40	21.6	21.1	2.02	138.1	18.6	347	6	6.21	5.93	19.3	54.3	91.5	32.5	35.5	11.9	259	6.74	3.3	1.87	0.843	0.147	0.045	53.1	30.1	13.57	2.37	0.72	16.2	0.174	3
75	0	34	26.8	1	0	78	47	17.1	49	3.23	60.7	8.2	128	2.4	7.82	5.61	17	50.1	89.2	30.7	34.5	12.5	279	7.35	5.25	2.03	0.397	0.088	0.056	67.1	26	5.08	1.13	0.72	16.2	0.205	10
76	0	30	20.3	0	0	72	42	16.2	31.4	2.33	140.3	27.8	321	0.5	3.43	5.37	16.3	46	85.7	30.4	35.5	12.8	269	6.84	1.12	1.83	0.279	0.155	0.051	32.7	53.4	8.13	4.52	1.49	15.5	0.184	7
77	0	33	43.3	0	0	71	39	11.5	35.1	2.27	186.3	8.7	231	26	8.63	5.73	16	46.9	81.8	28	34.2	12.4	276	7.9	4.18	3.29	0.764	0.375	0.026	48.4	38.1	8.85	4.35	0.3	17.1	0.219	9
78	0	30	28.1	1	0	81	45	11.8	44.7	2.74	150.2	12.5	294	2.7	8.56	5.93	16.4	47.5	80.1	27.7	34.6	11.7	305	6.39	5.19	2.51	0.687	0.137	0.037	60.6	29.3	8.03	1.6	0.43	16.9	0.195	3
79	0	31	19.9	0	0	84	45	15	28.5	2.06	64.4	8	181	0.4	5.76	5.58	16.2	47.8	85.6	29	33.8	11.8	254	7.66	2.42	2.69	0.458	0.156	0.038	42	46.7	7.95	2.71	0.66	16.8	0.194	1
80	0	30	33.7	1	0	72	41	13.7	35.2	2.22	94.3	6.5	300	5.4	7.35	6.74	15.8	49.7	73.7	23.5	31.9	13.4	222	9.56	4.26	2.08	0.552	0.41	0.058	58	28.3	7.51	5.58	0.79	16.1	0.212	6
81	0	30	21.3	1	0	76	45	22.6	35.6	2.69	68.6	14.6	291	1.1	8.54	5.26	16.7	48.8	92.8	31.7	34.2	11.5	221	9.43	4.52	2.83	0.738	0.393	0.063	52.9	33.1	8.64	4.6	0.74	16.8	0.208	2
82	0	34	39.8	0	0	73	42	18.5	35.6	2.5	303.9	16.5	301	6.1	9.59	6	17.2	51.2	85.2	28.7	33.6	11.9	302	8.85	5.23	3.14	0.602	0.526	0.09	54.5	32.7	6.28	5.48	0.94	16.4	0.268	7
83	0	32	31.3	0	0	85	41	17.2	31.8	2.22	221.1	14.4	761	1.1	6.11	4.36	13.6	39.1	89.8	31.3	34.8	11.7	297		2.51	2.87	0.586	0.108	0.036	41.1	47	9.59	1.77	0.59		0.203	25
84	0	31	29.6	1	0	74	40	15.7	43.3	2.68	102	12.3	305	2.1	12.9	5.76	17.1	48.6	84.4	29.8	35.3	12.1	191	9.4	4.51			0.596	0.106	35	47.6	11.86	4.62	0.82	17.7	0.179	7
85	0	35	28.6	0	0	74	42	10.3	40.2	2.31	119.3	12.2	311	2	6.84	4.75	14.5	41.3	86.9	30.5	35.1	11.5	359	6.63	2.77	3.08	0.655	0.317	0.025	40.5	45	9.58	4.63	0.37	16.1	0.238	20
86	0	30	29.7	0	0	69	42	13.6	48.5	2.92	79.2	10.8	169	1.4	6.97	5.04	15.2	43.1	85.5	30.1	35.2	11.6	215	7.98	4.24	2.2	0.387	0.141	0.011	60.8	31.6	5.55	2.02	0.16	17.3	0.171	3
87	0	35	38.9	1	0	75	44	16.1	37.7	2.48	177.3	15.1	389	1.13	5.72	5.08	15.1	44.7	87.9	29.6	33.7	12.6	222	8.96	3.43	1.68	0.374	0.182	0.057	60	29.4	6.54	3.18	1	16.3	0.199	6
88	0	37	31.2	1	0	74	42	17.7	30.7	2.15	49	24.8	147	0.8	7.3	5.84	19.6	55.3	94.7	33.6	35.5	11.6	303	7.18	2.92	3.17	0.656	0.455	0.092	40	43.4	8.99	6.23	1.26	16.6	0.218	2
89	0	37	19.4	1	0	70	40	15.4	41.8	2.63	178.6	12.9	253	0.4	8.87	4.87	15.4	45.8	94.1	31.5	33.5	11.4	268	8.04	4.7	3.14	0.731	0.242	0.051	53	35.4	8.24	2.73	0.57	14.9	0.215	2
90	0	38	31.4	0	0	72	40	12.5	37.9	2.31	181	7.4	289	3.5	8.91	5.22	15.5	44.8	85.8	29.8	34.7	11.7	193	8.82	4.08	2.94	0.692	0.429	0.049	45.8	33	7.77	4.81	0.55	15.6	0.171	7
91	0	31	21.3	0	0	78	43	28.6	33.7	2.92	24.9	13.3	340	0.6	7.44	6.48	18.1	54.2	83.6	27.9	33.4	11.8	255	8.66	3.61	2.94	0.67	0.202	0.013	48.5	39.5	9.01	2.72	0.17	16.6	0.221	2
92	0	32	26	0	0	74	41	18.4	36.2	2.48	123.4	10.3	460	1.3	4.31	5.61	16.3	48.5	86.5	29.1	33.7	12	242	7.87	1.83	1.64	0.512	0.296	0.027	42.5	38.1	11.88	6.87	0.63	15.6	0.19	4
93	0	38	23.3	0	0	75	41	16.7	38	2.52	119.4	13.2	206	1	4.85	5.19	15.9	46.5	89.5	30.6	34.2	12.9	350	7.51	0.98	3.29	0.376	0.145	0.06	20.2	67.8	7.75	2.99	1.24	15.6	0.263	3
94	0	35	29.6	0	0	76	41	10.3	46.6	2.68	162.2	8.4	290	0.9	10	5.56	16.1	48.1	86.4	29	33.5	12.7	404	6.67	5.07	3.87	0.58	0.517	0.015	50.7	38.7	5.8	5.17	0.15	16.3	0.269
95	0	36	24.3	1	0	77	40	20	23.6	1.97	103.5	6.7	296	45.2	6.42	5.19	15.9	47	90.4	30.6	33.8	11.8	303	7.71	3.65	1.98	0.587	0.2	0.005	56.9	30.8	9.14	3.12	0.08	14.7	0.234	8
96	0	38	30.3	0	0	81	44	8.9	53.4	2.93	33	13.8	262	3.2	7.29	5.08	14.6	43	84.6	28.7	34	13.5	295	7.64	3.96	2.54	0.609	0.105	0.064	54.3	34.8	8.35	1.44	0.88	15.5	0.226
97	0	34	28	1	0	72	42	23	38.2	2.86	155.7	20.8	243	2.5	5.71	5.44	15.7	45.8	84.2	28.9	34.4	11.9	280	8.25	2.52	2.65	0.341	0.185	0.014	44.1	46.4	5.97	3.24	0.25	16.2	0.231	1
98	0	32	22.1	0	0	76	43	10.7	34.2	2.14	112.5	12.4	145	1.6	4.78	4.93	14.8	43.3	87.9	30.1	34.2	11.4	227	9.09	1.98	2.16	0.439	0.167	0.3	41.4	45.2	9.18	3.49	6.28	15.6	0.206	4
99	0	38	29.4	0	0	74	43	19.4	27.1	2.26	177.9	12.2	324	0.8	7.54	5.08	15.7	47.3	93.1	30.8	33.1	12.5	330	7.6	4	2.22	0.669	0.576	0.066	53.1	29.4	8.87	7.64	0.88	16	0.251	6
100	0	37	27.1	0	0	72	42	17.6	35.8	2.49	130.5	8.7	201	2.3	6.85	5.66	16.4	48.8	86.2	29	33.6	11.7	229	8.47	3.38	2.86	0.472	0.107	0.03	49.3	41.8	6.89	1.56	0.44	17.6	0.194	1
101	0	36	23.5	1	0	70	41	12	44.8	2.63	58.1	15	171	0.6	5.92	5.3	15.2	45.8	86.4	28.6	33.2	12.5	302	7.74	2.72	2.55	0.428	0.173	0.052	45.9	43.1	7.23	2.92	0.88	15.6	0.234	4
102	0	39	22.9	0	0	75	43	17.3	36.5	2.47	129.5	15.3	168	1.3	5.08	4.98	15	43.6	87.7	30.1	34.4	11.6	230	7.35	2.83	1.87	0.279	0.095	0.014	55.7	36.8	5.49	1.87	0.28	16.1	0.169
103	0	38	31.2	0	0	80	45	18.5	37.8	2.6	128.6	9.1	347	1.4	5.79	5.15	15.5	46.6	90.4	30.1	33.3	13.1	267	7.12	2.15	3.01	0.515	0.107	0.004	37.1	52	8.89	1.85	0.07	17	0.19	2
104	0	34	34.4	0	0	70	44	10.5	46.1	2.81	130.1	7.3	370	2	10.7	5.17	14.6	42.9	83.1	28.2	33.9	12.6	342	6.63	6.83	3.11	0.489	0.185	0.038	63.8	29.1	4.57	1.73	0.36	15.6	0.217	6
105	0	32	14.2	1	0	70	44	12.3	38.8	2.41	11.3	13.7	241	0.3	5.41	5.39	16.3	50	92.7	30.3	32.7	12.6	301	7.34	2.99	1.75	0.372	0.263	0.037	55.3	32.3	6.88	4.86	0.68	15.7	0.221
106	0	49	34.1	0	0	74	48	24.7	27.2	2.36	1221.9	17.6	1132	3.8		5.2	15.1	45.5	88.2	29.3	33.2	14.1	188	8.82													4
107	0	47	28.7	1	0	68	44	15.7	39.8	2.56	52.2	17.1	111	0.6	5.87	5.42	14.6	45.4	83.9	26.9	32	12.2	294	7.43	2.99	2.26	0.382	0.185	0.052	50.9	38.5	6.51	3.15	0.89	16.3	0.218
108	0	45	31.6	0	0	72	44	9.1	43.1	2.41	90.1	7.4	323	6.3	10.3	5.23	15.3	46.4	88.7	29.2	32.9	12.4	349	6.67	4.45	3.2	0.47	0.13	0.05	43.2	31.1	4.56	1.26	0.49
109	0	48	29.1	0	0	82	43	10.4	38.9	2.28	155.9	4.8	350	2.4	5.45	5.07	14.1	42.9	84.7	27.9	32.9	14.4	218	7.24	1.92	2.61	0.32	0.56	0.03	35.2	47.9	5.87	10.28	0.55	17.5	0.158
110	0	40	22.3	1	0	76	45	17.8	40.6	2.83	67	18.1	171	1.9	5.35	4.77	13.7	39.3	82.3	28.6	34.8	11.6	241	8.61	2.87	1.69	0.438	0.337	0.016	53.6	31.6	8.19	6.3	0.3	15.4	0.207
111	0	40	27.4	0	0	84	47	20.1	41.4	2.95	233	15.6	457	0.7	5.16	4.83	15.1	41.4	85.8	31.4	36.6	12.5	174	8.69	1.73	2.81	0.524	0.069	0.027	33.5	54.5	10.16	1.34	0.52	15.4	0.151
112	0	42	32	0	0	70	42	17.6	30.7	2.25	220.5	23.8	268	2.1	4.31	5.12	14.5	41.1	80.3	28.3	35.3	12.7	273	7.31	1.78	1.91	0.397	0.206	0.018	41.3	44.3	9.21	4.78	0.42	15.7	0.199
113	0	42	28.5	0	0	86	46	23.5	26	2.24	275.6	22.7	259	2	4.88	4.95	16	45.4	91.8	32.3	35.2	12	283	6.84	1.63	2.6	0.497	0.114	0.039	33.4	53.3	10.18	2.34	0.8	15.5	0.193
114	0	40	28.3	1	0	73	40	16.3	28.8	2.17	156.5	19.3	232	3.5	5.59	6.1	18.7	51.3	84	30.6	36.4	12.4	191	8.2	2.57	2.17	0.589	0.188	0.073	46	38.8	10.54	3.36	1.31	15.7	0.156
115	0	45	28.9	0	0	71	41	20.5	31	2.37	101.6	28.4	293	0.9	4.29	5.29	15.2	45.1	85.4	28.7	33.6	13.1	222	7.95	1.06	2.18	0.515	0.502	0.04	24.7	50.8	12	11.7	0.93	15.2	0.176
116	0	41	29.8	0	0	72	43	8.2	52	2.7	93.2	28	127	2	5.08	5.29	15.1	43	81.3	28.6	35.2	12.1	227	8.04	2.63	1.99	0.388	0.061	0.012	51.8	39.2	7.64	1.2	0.24	17.3	0.183
117	0	45	28.6	0	0	65	40	16.5	35.8	2.3	105.1	15.3	140	10.3	3.88	4.44	13.9	39.1	88.1	31.4	35.6	12.2	336	6.75	1.44	1.75	0.562	0.104	0.026	37.1	45.1	14.48	2.68	0.67	17	0.227
118	0	46	36.1	1	0	73	46	10.4	38.7	2.17	108.2	19.9	215	3	9.33	6.18	18.6	54.5	88.2	30.1	34.1	13.1	147	8.5	6	2.63	0.483	0.164	0.052	64.3	28.2	5.18	1.76	0.56	17	0.125
119	0	43	29.1	0	0	74	43	16	40.6	2.6	471.4	16	265	4.2	7.16	5.38	15.9	45.9	85.2	29.5	34.6	12.6	324	6.94	4.05	2.35	0.398	0.293	0.069	56.6	32.8	5.56	4.09	0.96	16.6	0.224	4
120	0	44	30.4	1	0	74	47	24.5	33.9	2.6	160.7	17.5	153	5.5	8.31	5.19	16.3	47	90.5	31.4	34.7	11.4	288	6.96	4.93	2.35	0.56	0.417	0.059	59.3	28.3	6.74	5.02	0.71	16.9	0.201	8
121	0	44	24.4	1	0	70	43	16.8	42.3	2.84	42	17	133	0.6	4.94	5	15.8	44.6	89.1	31.5	35.4	12.2	267	8.03	2.71	1.49	0.54	0.139	0.057	54.9	30.2	10.93	2.81	1.15	16.5	0.214	11
122	0	49	32.5	0	0	72	43	15.2	33.2	2.34	45	18.7	241	0.4	6.54	5.63	15.4	48.7	86.5	27.3	31.5	13.7	220	8.16	1.63	4.27	0.439	0.076	0.117	24.9	65.3	6.71	1.16	1.79	16.1	0.18	3
123	0	45	25.9	0	0	68	43	21.5	36.1	2.78	20.1	15.4	144	2.3	9.33	4.47	15.7	44	92.8	33.2	35.7	11.7	342	8.29	6.14	2.09	0.785	0.226	0.089	65.8	22.4	8.41	2.42	0.95	15.4	0.284	3
124	0	43	27.7	1	0	70	44	22.8	31.5	2.7	176.8	16.9	252	2.3	4	4.92	15.1	42.7	86.7	30.8	35.5	12.1	301	6.83	1.52	1.84	0.537	0.095	0.014	38	46	13.43	2.38	0.35	16.4	0.206	4
125	0	43	20	0	0	78	46	12.6	41.7	2.62	105.1	10	120	0.4	6.61	5.02	15.6	43.1	85.8	31	36.1	11.6	296	7.86	2.9	2.86	0.661	0.119	0.066	43.9	43.3	10	1.8	1	16.5	0.233
126	0	43	30.2	1	0	70	42	26.8	25.3	2.54	69.5	11.6	210	0.6	5.12	5.92	17.3	51.2	86.6	29.2	33.7	12.2	178	8.44	2.06	2.5	0.428	0.096	0.03	40.2	48.8	8.36	1.88	0.59	17.6	0.15
127	0	40	35.9	0	0	74	43	16	36.2	2.52	268.2	23.1	291	3	10.5	5.44	15.9	46	84.5	29.2	34.5	12	297	8.01	6.5	3.1	0.534	0.297	0.018	61.9	29.5	5.09	2.83	0.17	16.1	0.238	27
128	0	48	29.8	0	0	76	40	13.9	32.9	2.23	160	11.4	235	1.6	5.22	4.77	15	42.1	88.3	31.3	35.5		170	8	1.91	2.59	0.469	0.185	0.067	36.6	49.6	8.98	3.54	1.28	18.7	0.136	32
129	0	49	36.7	0	0	79	43	14	40	2.49	130.1	11.3	242	2.9	3.61	5.53	16.5	48	86.8	29.9	34.5	13.1	241	7.12	1.37	1.78	0.333	0.104	0.03	38	49.3	9.22	2.88	0.83	15.7	0.171	4
130	0	48	24.2	1	0	70	39	23.5	27.3	2.33	80.1	8.8	267	2.9	9.46	5.12	15.1	45.6	88.9	29.6	33.2	12.6	283	7.69	4.64	3.46	0.9	0.342	0.079	49	36.6	9.51	3.62	0.84	15.6	0.218	4
131	0	49	29.9	0	0	79	46	17	57.1	3.49	28.9	19.3	163	3.1	12.7	6.07	16.8	50	82.3	27.6	33.5	12.6	198	8.48	7.97	3.37	0.908	0.332	0.071	62.8	26.5	7.15	2.61	0.56	17.2	0.168	3
132	0	43	24.8	0	0	72	43	19.3	29	2.19	97.6	15.5	243	1.5	5.71	5.13	16	46.6	90.8	31.1	34.2	12.4	179	8.87	2.73	2.37	0.514	0.071	0.025	47.8	41.5	9	1.24	0.44	16.2	0.159	2
133	0	45	30.1	1	0	78	41	12.3	54.2	3.19	15.2	10.4	154	0.5	5.17	5.76	13.2	41.4	71.9	23	32	15	362	9.8	1.86	2.4	0.492	0.361	0.055	36	46.4	9.52	6.98	1.06	15.3	0.355	11
134	0	41	29.1	0	0	79	44	20	37.3	2.62	146.7	10.3	582	1.9	6.01	5.47	16.4	49.3	90.3	29.9	33.1	12.2	306	8.13	3.59	1.71	0.521	0.171	0.02	59.7	28.5	8.67	2.85	0.33	16.7	0.249	3
135	0	43	27.4	0	0	76	42	8.6	52.1	2.82	16.8	13.3	203	0.4	4.81	6.31	15.6	46.5	73.7	24.7	33.5	14.6	267	7.57	1.8	2.53	0.374	0.096	0.012	37.4	52.6	7.78	2	0.25	16.1	0.202	8
136	0	45	27.3	0	0	68	39	15.5	43	2.69	119.3	15.2	264	2.3	4.29	5.44	16.1	46.8	86	29.6	34.4	12.7	209	8.89	2.06	1.4	0.53	0.108	0.182	48	32.6	12.35	2.52	4.24	16.8	0.186	3
137	0	40	28.2	0	0	74	43	12.9	39.2	2.59	225.6	24	314	5.6	7.71	4.7	15	45.1	96	31.8	33.2	11	234	8.24	5.04	2.01	0.492	0.157	0.011	65.4	26.1	6.38	2.04	0.14	16.3	0.193	8
138	0	42	26.2	0	0	74	43	16.6	32.3	2.36	78.9	12	205	2.2	6.13	5.64	15.3	44.9	79.8	27.1	34	12.2	324	7.28	3.14	2.42	0.401	0.142	0.022	51.2	39.5	6.54	2.32	0.36	16	0.236
139	0	43	32.8	0	0	69	36	27.7	29.2	2.79	35.8	40.5	1017	0.8	6.07	4.6	14.2	42.7	92.9	30.8	33.2	12.3	297	7.42	3.03	2.45	0.413	0.133	0.041	49.9	40.4	6.8	2.19	0.68	15.5	0.22	6
140	0	43	40.7	0	0	71	39	3.9	48.8	2.59	22.2	8.7	293	7.7	9.14	6.26	11.3	37.6			30.1	18.9	418	5.78	5.06	3.16	0.669	0.213	0.38	55.4	34.6	7.32	2.33	4.16	15.4	0.242
141	0	40	23.6	0	0	71	40	10.3	31.9	2.03	134.3	19.3	159	8.7	5.47	4.81	14.1	42.3	87.9	29.4	33.5	11.2	288	7.18	2.62	2.26	0.433	0.1	0.045	47.9	41.3	7.92	1.83	0.82	16.5	0.206
142	0	45	36.9	0	0	72	43	26.8	30.8	2.77	119.9	15.3	264	0.8	6.06	5.5	16.5	49.7	90.4	30.1	33.3	12.1	156	10.3	2.89	2.66	0.342	0.118	0.045	47.7	43.9	5.64	1.95	0.74	16.5	0.161	1
143	0	40	35.3	0	0	70	43	14.1	42.9	2.76	130.1	12.7	243	2.2	8.01	5.34	15.4	44.9	84.2	28.8	34.2	12.2	193	9.1	4.59	2.71	0.563	0.118	0.028	57.3	33.8	7.03	1.47	0.35	16.1	0.176
144	0	46	23.9	1	0	70	44	11.7	41.8	2.44	84.5	12.9	115	0.3	5.93	5.1	15.5	45.3	88.9	30.5	34.3	12.1	326	7.04	1.85	2.95	0.496	0.59	0.043	31.2	49.7	8.36	9.95	0.73	16.2	0.23
145	0	40	40.2	0	0	77	42	11.9	40.2	2.44	166.1	10.7	335	13.6	7.01	5.4	13.4	41.9	77.5	24.8	32	16.2	285	8.53	2.63	3.76	0.564	0.056	0.009	37.5	53.6	8.05	0.8	0.13	16.4	0.243	27
146	0	48	31.5	0	0	77	41	10.2	41.4	2.19	32.6	13	160	3.6	6.4	5.22	14.9	43.4	83.1	28.5	34.3	11.8	279	7.43	3.56	2.23	0.38	0.21	0.07	55.6	34.8	5.94	3.28	1.09			5
147	0	40	22	0	0	69	44	17.5	32.5	2.33	145.6	19.3	275	1	7.3	4.88	15.1	44.5	91	31	34	11.6	260	7.14	2.99	3.34	0.567	0.414	0.019	41	45.8	7.77	5.67	0.26	15.6	0.186	5
148	0	44	27.1	0	0	74	45	26.3	21.1	2.18	175.6	9.4	239	2.1	6.62	5.65	15.4	47.5	84.1	27.4	32.6	11.5	215	9.07	3.72	2.19	0.494	0.2	0.008	56.2	33.1	7.46	3.02	0.12	18.9	0.195	5
149	0	45	27.9	0	0	75	45	16.8	35.7	2.53	356.3	17.8	396	2	4.63	5.34	14.8	44.3	82.9	27.7	33.4	11.9	230	7.64	2.28	1.97	0.293	0.082	0.012	49.2	42.5	6.33	1.77	0.26	16.8	0.176	9
150	0	49	38.1	0	0	70	41	12.6	55.9	3.37	108.8	22.2	163	7.3	7.51	5.33	15.4	45.3	85	28.8	33.9	12.7	348	6.42	3.04	3.51	0.554	0.39	0.022	40.5	46.7	7.38	5.19	0.29	15.2	0.223
151	0	44	30.1	0	0	73	45	10	41	2.45	210.6	22.1	191	11.5	7.9	5.15	14.9	45	87.3	28.9	33.1	13.8	299	7.21	5	2.09	0.586	0.156	0.064	63.3	26.5	7.42	1.97	0.81	17.1	0.216
152	0	43	33.8	0	0	67	40	11.7	25.2	1.65	270.2	9	246	7.3	6.21	5.44	16	45.8	84.2	29.3	34.8	12.9	359	6.87	2.25	3.38	0.478	0.074	0.032	36.2	54.4	7.7	1.19	0.52	15.6	0.247	7
153	0	43			0	73	45	22.4	33.8	2.65	165.4	12.6	232	0.3	8.57	5.57	14	42.4	76.1	25.1	33	12.3	277	8.87	4.12	3.56	0.637	0.21	0.045	48.1	41.5	7.43	2.45	0.53	16.1	0.246	3
154	0	48	23.8	0	0	75	47	18.8	43.6	3.03	132.7	20.2	228	1.8	5.46	5.38	15.9	46.2	85.9	29.5	34.3	11.9	368	7.14	1.95	3.05	0.37	0.046	0.041	35.7	55.9	6.78	0.84	0.75	16.7	0.263	9
155	0	47	34.6	0	0	69	43	16.4	42.1	2.71	81.4	10.6	167	1.4	3.87	5.58	15.5	45.5	81.6	27.8	34.1	13.4	214	7.37	1.93	1.47	0.359	0.102	0.011	49.9	38	9.28	2.64	0.28	17.6	0.158	4
156	0	46	35.2	1	0	77	42	15.6	36.3	2.4	237.5	14.9	201	13.1	6.53	4.63	14.6	42.9	92.6	31.5	34	12.3	283	7.71	2.56	3.14	0.602	0.197	0.031	39.2	48.1	9.22	3.02	0.47	15.9	0.218
157	0	43	32.3	1	1	75	40	19.3	36.2	2.6	28.5	21.9	375	2.3	4.85	5.47	16.9	48	87.9	31	35.2	11.9	213	7.69	2.26	1.85	0.442	0.296	0.009	46.6	38.1	9.11	6.1	0.19	16.7	0.164
158	0	40	28.7	1	1	74	41	12.9	42.5	2.58	167.7	17.9	198	2.9	3.8	5.51	16.3	47.5	86.2	29.6	34.3	12.4	255	7.1	1.25	1.94	0.405	0.146	0.062	32.9	51.1	10.66	3.84	1.63	16.1	0.181
159	0	40	26.3	0	1	75	45	12.7	48	2.95	54.4	23.8	224	3.7	5.82	5.03	15.2	43.4	86.2	30.2	35.1	12.1	336	6.96	2.96	2.05	0.552	0.233	0.021	50.9	35.2	9.48	4	0.36	16.1	0.234	22
160	0	41	29.4	0	1	76	41	23.3	21.8	2.2	163.9	17.1	390	4.2	6.11	5.65	17.2	50.5	89.4	30.4	34	11.8	323	8.28	2.45	2.57	0.482	0.562	0.051	40.1	42.1	7.89	9.2	0.83	15.9	0.267	3
161	0	45	25.7	0	1	65	38	10.1	38.9	2.22	47.5	8.8	284	1.7	7.82	4.65	13.6	39.8	85.5	29.3	34.3	12.7	216	8.62	4.01	2.8	0.554	0.42	0.033	51.3	35.8	7.08	5.37	0.42	17.2	0.186	4
162	0	42	26.3	0	1	72	42	20.2	39.9	2.91	153.5	31.8	261	5.5	7.22	5.39	15.7	47.1	87.4	29.2	33.4	13	239	9.49	1.39	4.35	0.704	0.687	0.077	19.3	60.2	9.75	9.52	1.07	16.4	0.227
163	0	58	32	0	0			9.6	25.7	1.72	55.1	19.4	233	7.3	9	4.5	12.6	37.3	82.5	27.8	33.7	12.9	314	7.77	5.23	2.81	0.43	0.42	0.06	58.1	31.2	4.78	4.67	0.67			22
164	0	57	22.1		0			7.7	22.7	1.49	141.7	13	294	1.9	7	5.1	14.2	42.3	82.5	27.6	33.5	12.9	282	7.4	3.17	2.86	0.57	0.38	0.07	45.3	40.9	8.14	5.43	1
165	0	70	27.8	0	0	79	42	13.3	39.8	2.48	34.9	32	147	5.5	7.1	5	13.5	42.8	85.1	26.9	31.6	11.5	328	8.3	5.57	1.27	0.51	0.05	0.02	78.5	17.9	7.18	0.7	0.28			48
166	0	57	23.8	1	0	75	44	8.3	53.1	2.9	9.9	23.4	431	3.9	5.5	5	12.7	38.4	77	25.4	33	17.5	319	8.69	2.18	2.77	0.35	0.13	0.06	39.6	50.4	6.36	2.36	1.09			6
167	0	55	23.7	0	0	75	44	15.8	23.1	1.86	327.3	15.7	316	2.7	3.9	4.7	13.5	41.2	87.7	28.7	32.8	11.6	289	7.15	2.31	1.19	0.3	0.06	0.02	59.2	30.5	7.69	1.54	0.51			11
168	0	50	29	0	0	81	51	23.9	36.7	2.79	78.1	14.8	212	2.5	6.1	6.4	17.3	51.4	80.2	27	33.7	11.9	233	7.38	2.96	2.5	0.47	0.1	0.04	48.5	41	7.7	1.64	0.66			2
169	0	50	25.9	0	0	60	40	14.6	27.1	1.88	155.6	12	403	1.4	6.13	5.11	14.3	45.4	88.8	27.8	31.5	13	281	8.14	3.13	2.04	0.64	0.281	0.03	51.1	33.3	10.44	4.58	0.49	16.5	0.229
170	0	63	29.7	1	0	76	46	17.3	40.3	2.64	117.4	18	189	7	4.09	4.95	15.9	47.3	95.5	32.1	33.6	11.6	244	7.54	2.37	0.9	0.71	0.06	0.05	57.9	22	17.36	1.47	1.22	16.4	0.184	7
171	0	65	26.5	0	0	69	42	18	33.5	2.25	35.9	13.2	305	4.5	5.6	4.5	13.5	40.7	90.8	30.1	33.1	11.9	295	8.12	2.02	2.83	0.47	0.27	0.05	36.1	50.5	8.39	4.82	0.89			22
172	0	56	27	0	0	72	43	24.1	40	3.01	64.4	15.7	218	1.9	5.68	5.23	14.4	45.9	87.7	27.5	31.3	12.6	290	8.41	1.32	3.42	0.519	0.364	0.065	23.2	60.2	9.14	6.41	1.14	16.3	0.244
173	0	52	28.9	0	0	65	39	21.7	22.5	1.99	99	17.5	219	0.2	6.03	3.94	13.3	39.3	99.8	33.7	33.7	11.3	187	10.1	3.48	1.86	0.454	0.179	0.057	57.7	30.8	7.53	2.97	0.95	16	0.188
174	0	56		0	0	72	41	26	26.5	2.49	74	33.4	361	1.2	6.84	5.11	15.8	45.5	89	30.8	34.6	12.9	240	8.09	3.41	2.4	0.51	0.388	0.52	49.9	35.1	7.46	5.67	7.6	16.8	0.194
175	0	58	29.8	1	0	68	42	10.7	50	2.74	100.8	10.9	227	2.4	9.29	5.27	15.5	47.4	89.9	29.4	32.7	13.6	288	7.5	5.91	2.55	0.523	0.276	0.023	63.6	27.4	5.63	2.97	0.25	16	0.216	3
176	0	54	31.4	0	0	73	44	13.9	42.1	2.72	190.5	17.1	309	7.8	12.2	5.59	15.7	48.4	86.6	28.1	32.4	13.9	316	9.13	5.5		0.551	0.361	0.045	45.1	46.7	4.52	2.96	0.37	16.4	0.289	2
177	0	53	35.1		0	71	41	22.3	31.3	2.63	74.1	16.1	241	4	8.59	5.7	17.3	50.8	89.1	30.3	34	12.9	313	8.39	4.99	2.67	0.65	0.248	0.036	58.1	31.1	7.57	2.89	0.42	16	0.263	3
178	0	56	30	0	0	71	39	11.7	39	2.33	100.8	13.5	249	2.3	5.46	4.93	14.8	43.2	87.5	29.9	34.2	12	298	7.36	3.26	1.44	0.556	0.171	0.033	59.7	26.4	10.18	3.13	0.6	15.1	0.219
179	0	53	31	0	0	71	40	17.1	33.1	2.32	146.9	21.2	364	2.3	7.96	4.67	14.3	40.2	86.2	30.5	35.4	11.7	284	7.81	4.77	2.41	0.47	0.233	0.08	59.9	30.3	5.9	2.93	1.01	16.1	0.222	15
180	0	51	37.5	0	0	73	41	14.9	35.8	2.37	198.2	13	194	2.1	4.82	6.01	16.2	48.5	80.7	26.9	33.4	12.1	252	7.29	2.52	1.69	0.435	0.185	0.001	52.3	35.1	9.02	3.84	0.02	15.6	0.184	25
181	0	54	27.6	0	0	81	43	15.5	39.5	2.68	75	11.3	263	2	5.01	5.45	16.7	48.8	89.5	30.7	34.3	12.2	302	8.08	2.45	1.66	0.544	0.336	0.021	48.9	33.1	10.86	6.71	0.42	16.4	0.244	9
182	0	57	30.8	0	0	70	40	18.3	38.2	2.75	77	19.1	348	0.6	5.09	4.81	14.7	43.2	89.7	30.6	34.1	12.2	178	9.1	2.33	2.02	0.421	0.279	0.037	45.8	39.7	8.27	5.48	0.73	16.7	0.162	3
183	0	52	21.5	0	0	73	45	17.5	42.3	2.85	150.3	17	329	1.8	3.66	5.69	16.2	48.4	85.1	28.4	33.4	12.1	167	8.79	1.47	1.44	0.396	0.282	0.062	40.2	39.3	10.82	7.7	1.69	16.1	0.147	1
184	0	53	23.9	0	0	70	44	15.2	44.4	2.83	171.8	7.6	306	1.5	7.79	5.25	15.5	45.7	87	29.4	33.8	12.1	191	8.07	5.03	1.9	0.472	0.264	0.116	64.6	24.4	6.06	3.39	1.49	15.1	0.154
185	0	50	25.1	0	0	76	39	6.9	42.9	2.32	46.9	11.2	222	25.1	7.07	5.98	14.8	46.9	78.4	24.8	31.6	15.4	331	8.89	2.47	3.39	0.774	0.346	0.087	34.9	47.9	10.95	4.89	1.23	16.4	0.295	3
186	0	50	29.4	0	0	74	42	10.5	47.5	2.78	89.5	10.3	198	2.5	6.64	5.64	14.5	47.5	84.2	25.7	30.5	12.8	275	9.12	3.29	2.67	0.428	0.202	0.049	49.5	40.2	6.45	3.04	0.74	17.4	0.251	9
187	0	55	28.3	1	0	79	45	16.2	22	1.85	261.9	9.6	383	35.9	4.87	6.42	15.9	49.7	77.4	24.7	31.9	12.5	233	8.3	2.02	2.18	0.482	0.154	0.041	41.5	44.8	9.9	3.16	0.84	16.5	0.194	3
188	0	57	27.7	0	0	71	44	18.7	46.8	3.14	100.7	20.8	253	6.7	9.94	5.21	14.2	44.6	85.6	27.3	31.9	12	311	9.74	6.07	2.63	0.739	0.405	0.098	61.1	26.5	7.43	4.07	0.99	16.9	0.303	15
189	0	50	37.7	0	0	69	40	9.2	34.2	2.1	135.5	6.4	347	9.1	7.13	5.51	15.5	45.6	82.9	28.1	33.9	12.8	287	6.3	3.91	2.13	0.528	0.383	0.005	54.8	29.9	7.41	5.37	0.07	15.9	0.18	11
190	0	50	24.7	0	0	68	42	14.7	37.9	2.57	69.2	9.8	405	0.5	4.16	5.09	15.1	43.2	84.8	29.7	35	12	307	6.88	2.53	1.26	0.275	0.096	0.002	60.8	30.3	6.61	2.31	0.05	15.8	0.211
191	0	51	24.3	0	0	67	42	12	34.2	2.19	151.6	11.4	137	3.3	5.06	5.29	14.8	44.9	84.8	28	33	12.4	230	8.85	3.05	1.41	0.44	0.127	0.031	60.3	27.9	8.7	2.51	0.61	17.2	0.203
192	0	60	30	0	0	78	42	26.4	22.9	2.35	573.4	9.5	383	4.5	9.32	4.86	15.4	45.4	93.3	31.7	33.9	12.8	340	6.72	4.72	3.43	0.663	0.407	0.091	50.6	36.8	7.11	4.37	0.98	16.2	0.229	6
193	0	59	30.9	0	0	78	42	30.8	16.9	2.18	105.1	31.7	727	2.7	8.31	4.57	15		93.9	32.9	35	11.7	242	7.6	4.15	3.42	0.529	0.123	0.091	49.9	41.2	6.37	1.48	1.1	16.6	0.184	10
194	0	55	22.6	0	0	66	40	19.9	38.1	2.8	83	24	147	0.4	6.77	4.97	14.5	43	86.5	29.1	33.6	12.4	253	6.82	4.2	1.74	0.481	0.327	0.013	62	25.7	7.1	4.83	0.19	16.9	0.173	5
195	0	57	28.7	0	0	72	40	24.9	24.9	2.36	48.9	9.5	136	0.9	3.02	5	15.7	43.1	86.2	31.4	36.4	12.6	222	7.73	1.14	1.39	0.398	0.08	0.007	37.7	46	13.18	2.65	0.23	17.4	0.172
196	0	50	30.5	0	0	75	46	19.5	41.7	2.98	262.4	23.3	327	3.7	5.37	5.23	15.6	44.8	85.6	29.8	34.9	12.5	271	7.05	2.44	2.43	0.409	0.085	0.009	45.4	45.3	7.62	1.58	0.17	16	0.191
197	0	52	21.4	1	0	74	45	10.2	49.9	3.03	44.2	13.1	197	1.2	11.2	5.01	16.4	48.5	96.8	32.7	33.8	12.7	324	6.22	6.14	3.59	0.717	0.675	0.114	54.8	32.1	6.4	6.03	1.02	17.5	0.201
198	0	55	26.3	0	0	67	42	20.4	26.4	2.19	318.2	13.1	184	1.8	2.75	4.81	14.9	40.4	84.1	31	36.9	12.2	163	6.91	1.08	1.36	0.229	0.074	0.004	39.3	49.5	8.33	2.69	0.15	16.3	0.113
199	0	53	27.3	0	0	75	44	23.8	34.6	2.77	475.5	34.9	292	2.9	7.79	5.48	15.6	44.6	81.5	28.5	34.9	12.2	286	6.13	2.94	4.19	0.46	0.15	0.052	37.7	53.8	5.91	1.93	0.67	16.7	0.176
200	0	60	28.5	0	0	69	42	22.4	19.2	1.95	327.5	22.9	410	1.4	8.45	5.01	15.4	43.9	87.6	30.7	35.1	11.2	282	6.98	3.47	3.71	0.686	0.506	0.076	41.1	43.9	8.12	5.99	0.9	16.7	0.197	5
201	0	57	32.1	0	0	73	45	18.5	31.4	2.38	181.8	23.7	210	2.1	6.07	5.04	15.4	45	89.1	30.5	34.3	14.2	287	6.35	2.91	2.46	0.56	0.128	0.006	47.9	40.5	9.23	2.11	0.1	16.9	0.182	5
202	0	55	25.3	0	0	75	42	12.7	39.9	2.56	76	6.9	325	0.5	3.12	4.23	13.8	40.7	96.2	32.7	34	12.9	203	7.77	1.63	1.18	0.264	0.022	0.014	52.2	37.8	8.46	0.71	0.45	18.2	0.158
203	0	52	37.3	0	0	69	40	15.8	30.1	2.15	240	6.4	229	7.7	5.21	4.96	14.5	42.1	85	29.1	34.3	13	232	8.74	2.67	2.13	0.302	0.075	0.027	51.2	40.9	5.8	1.44	0.52	16	0.203	23
204	0	73	29.7	0	0	66	42	21.9	24	2.1	175.4	22.9	204	0.6	3.78	3.95	12.4	36	91	31.3	34.4	11.4	277	7.69	1.44	1.85	0.282	0.178	0.029	38.1	48.9	7.46	4.71	0.77	15	0.213	9
205	0	53	27.1	0	0	78	46	14.3	57.3	3.46	9.1	11.4	137	4.1	6.05	4.57	13.9	39.5	86.5	30.3	35.1	13.1	373	6.35	3.88	1.49	0.416	0.221	0.043	64.1	24.6	6.88	3.65	0.71	15.7	0.237
206	0	65	33.1	0	0	67	40	9.8	45.3	2.61	18.3	6.6	163	1.3	8.68	5.57	16.2	48.8	87.7	29.1	33.1	13.7	220	7.29	4.44	3.32	0.495	0.394	0.033	51.2	38.2	5.7	4.54	0.38	16.8	0.16
207	1	20	16.7	0	0	64	40	11.7	27	1.96	36.1	12.4	326	1.1
208	1	21	19	0	0	85	50	10.9	40	2.58	26.4	28.9	225	1.4	8.8	4.93	13.5	42.4	86.1	27.4	31.8	12.5	344	7.67	5.56	2.33	0.593	0.148	0.07	63.2	26.5	6.74	1.68	0.8	16.3	0.264
209	1	21	19.4	0	0			10.6	60.3	3.84	14.9	19.9	373	2.2	8.76	5.02	13.6	41.6	82.9	27.1	32.7	12.5	330	7.48	4.95	2.99	0.638	0.116	0.053	56.5	34.1	7.28	1.32	0.61	16.1	0.247
210	1	22	20.9	0	0	57	34	16.8	31.2	2.22	16.3	19.3	483	0.3	8.82	4.64	13.4	39.2	84.5	29	34.3	11.8	282	8.82	3.61	3.92	0.85	0.362	0.075	40.9	44.4	9.64	4.1	0.85	17	0.025	8
211	1	24	20.4	0	0	79	46	16.6	49.8	3.22	16.5	15	291	1.2	3.78	4.58	13.4	39.8	87	29.2	33.5	12.2	210	10	2.08	1	0.437	0.217	0.049	55	26.5	11.56	5.74	1.3	15.1	0.21	9
212	1	21	17.7	0	0			3.9	39.1	1.98	4.1	26.8	286	0.3	6.48	4.9	12.6	35.6	72.6	25.7	35.4	14.3	290	9.27	3.34	2.32	0.65	0.102	0.063	51.5	35.8	10.03	1.57	0.97	16.1	0.269	6
213	1	24	26.9	0	0	82	49	17.5	40.1	2.68	50.8	15.2	444	3.9	2.97	4.06	13	37.1	91.5	32.1	35.1	11.1	343	9.81	1.27	1.1	0.353	0.087	0.17	42.8	37	11.89	2.93	5.72	15.5	0.336
214	1	24	28	0	0	79	43	4.4	54.8	2.82	5.4	13.6	260	2.4	7.48	4.1	10.7	33.9	82.8	26.2	31.7	18.7	345	10.3	2.47	4.28	0.559	0.151	0.016	33	57.2	7.47	2.02	0.21	15.5	0.356
215	1	24	19.1	0	0	71	45	27.5	15.5	2.02	55.6	27	171	0.2	6.56	4.2	13.3	37	88.1	31.7	36	10.5	241	8.4	5.06	0.98	0.379	0.053	0.093	77.1	14.9	5.78	0.81	1.42	16.6	0.202
216	1	24	26.7	0	0	65	41	20.1	28.7	2.28	59	21.7	282	0.3	4.11	4.42	12.2	36.4	82.4	27.6	33.4	13.2	300	7.28	1.63	2.04	0.226	0.2	0.009	39.7	49.6	5.5	4.87	0.22	16.1	0.218	7
217	1	24	21.6	0	0	77	49	16.8	49	3.13	10.5	20.8	207	0.3	7.52	4.68	13.7	40	85.5	29.3	34.3	13.7	235	9.84	5.37	1.79	0.282	0.051	0.035	71.4	23.8	3.75	0.68	0.47	15.5	0.231
218	1	22	30.5	0	0	80	48	10.9	47.4	2.78	24.3	16.7	180	5.5	8.25	4.82	13.9	42.4	87.8	28.9	32.9	12.5	326	7.18	5.1	2.62	0.477	0.44	0.009	61.8	31.8	5.78	5.33	0.11	16.6	0.234	19
219	1	22	22.6	0	0	71	46	7.4	50.4	2.59	16.7	15.1	187	0.5
220	1	23	17.8	0	0	84	49	5.3	73.2	3.61	5.6	14.5	230	0.5	4.67	4.5	11	36.1	80.2	24.5	30.6	15.9	265	9.14	2.43	1.66	0.395	0.124	0.054	52	35.5	8.46	2.66	1.16	15.5	0.242
221	1	27	24.2	0	0	73	43	4.7	49.4	2.55	54.6	13.2	775	3.6	6.35	5.14	12.3	38.6	75	24	32	13.4	252	9.24	3.01	2.31	0.477	0.495	0.054	47.4	36.4	7.51	7.8	0.85	16	0.233
222	1	28	19.6	0	0	78	41	23.1	39.1	2.9	41.5	15.4	165	0.2	6.15	4.42	13.9	38.5	87.3	31.5	36.1	11.8	245	8.48	3	2.84	0.226	0.074	0.009	48.8	46.2	3.67	1.2	0.15	15.5	0.208
223	1	27	23.4	0	0	69	40	6.7	58.5	3.16	7.4	16.7	357	1.3	4.28	5.02	13.3	41.8	83.2	26.5	31.9	15	254	9.6	1.36	2.37	0.415	0.087	0.055	31.8	55.4	9.7	2.03	1.29	15.6	0.244
224	1	26		0	0	73	40	16.8	75.2	4.41	11.4	19.3	154	2.2	7.42	4.11	12.6	37.7	91.8	30.7	33.5	11.9	252	8.27	4.91	2.14	0.243	0.069	0.052	66.2	28.8	3.27	0.93	0.7	17	0.208
225	1	27	25.9	0	0	75	43	22.6	37.6	2.86	24.8	32.3	226	0.6	6.64	4.24	13	37	87.2	30.6	35.1	11.9	290	6.73	3.12	2.79	0.543	0.176	0.013	47	42	8.18	2.65	0.2	16.3	0.195
226	1	24		0	0	68	40	5.5	50.3	2.57	44.4	14.9	464	0.5	7.33	4.5	13	39.3	87.2	29.5	33.8	11.6	342	8.65	4.11	2.23	0.561	0.4	0.022	56.1	30.4	7.65	5.46	0.3	14.9	0.296
227	1	24		0	0	74	43	20.2	36	2.49	21.6	20.7	254	1	7.9	4.49	13.5	38.9	86.7	30.1	34.7	11.2	251	8	3.86	3.3	0.641	0.067	0.031	48.9	41.8	8.11	0.85	0.39	14.9	0.201
228	1	24	21.8	0	0	73	42	20.1	42.9	2.9	9.7	11.9	221	1.4	6.77	4.69	12.8	38.5	82	27.4	33.4	13.4	260	8.66	3.6	2.52	0.5	0.076	0.081	53.2	37.2	7.39	1.12	1.2	15.1	0.225
229	1	23	25.8	0	0	76	43	13.4	51.5	3.05	22.1	23.1	194	2.1	7.71	4.59	14	41.1	89.6	30.5	34	12.6	189	10.4	4.87	2.21	0.505	0.079	0.051	63.2	28.7	6.55	1.02	0.66	16.7	0.197	4
230	1	25	25	0	0	72	41	9.6	58.2	3.16	7.6	27.3	232	0.4	5.82	4.01	11	32.6	81.2	27.5	33.9	13.7	336	6.73	3.16	2.21	0.416	0.009	0.022	54.3	38	7.15	0.15	0.38	15.4	0.226	9
231	1	24	22.5	0	0	74	43	5.9	60.2	3.03	19.2	30.5	461	2.3	4.45	4.2	12	37.8	90	28.5	31.7	12.1	333	7.64	1.36	2.49	0.403	0.179	0.015	30.6	56	9.06	4.02	0.34	15.2	0.254	5
232	1	27	27.1	0	0	66	38	6.4	38.7	2.14	50.5	10.2	332	21.9	8.2	3.86	11.7	34.3	88.9	30.4	34.2	12.5	428	7.95	5.05	2.2	0.72	0.19	0.038	61.6	26.8	8.78	2.32	0.46	15.1	0.34	7
233	1	23	24.9	1	0	71	43	2.4	78.1	3.99	5.3	9.6	194	0.7	3.79	4.09	9.8	29.4	71.8	23.8	33.2	14.7	344	8.72	1.64	1.74	0.345	0.037	0.021	43.3	45.9	9.1	0.98	0.55	14.2	0.3	23
234	1	24	27	0	0	76	40	4.4	69.4	3.6	4.7	11.8	145	1.3	7.53	4.27	11.5	34.4	80.7	26.9	33.4	15.1	360	8.32	3.69	2.99	0.537	0.24	0.073	49	39.7	7.13	3.19	0.97	15.3	0.3	38
235	1	23	27.6	0	0	72	41	6.5	63.5	3.42	8.5	16.3	175	2.2	7.75	4.06	11.6	33.6	82.8	28.5	34.5	13	232	8.88	4.21	2.83	0.523	0.163	0.025	54.3	36.5	6.75	2.1	0.32	15	0.206	52
236	1	24	28.3	0	0	69	40	9.2	44.1	2.85	4.7	15.1	195	6.5	9.36	4.95	13.8	40.9	82.6	27.8	33.7	18.1	337	9.05	4.53	4.02	0.636	0.136	0.039	48.4	42.9	6.79	1.45	0.42	15.1	0.305	23
237	1	24	25.5	0	0	76	41	14.4	38.9	2.55	27.8	18.7	215	1.7	7.1	4.41	13.4	37.4	84.8	30.3	35.7	12.5	263	7.89	2.8	3.73	0.46	0.061	0.049	39.4	52.5	6.48	0.86	0.69	16.8	0.207	18
238	1	26	24.7	0	0	76	43	12.9	31.6	2.18	24.5	18.2	151	3	5.66	4.68	12.2	37.4	79.9	26.1	32.6	12.8	242	8.96	1.52	3.37	0.553	0.145	0.066	26.9	59.5	9.77	2.56	1.17	16.1	0.217	37
239	1	23	22.4	0	0	74	54	16.1	37	2.57	40.3	35.2	500	0.5	8.82	4.47	13.6	42.7	95.6	30.4	31.8	11.3	378	7.48	4.89	3.2	0.472	0.188	0.077	55.4	36.3	5.35	2.13	0.87	15.9	0.283	17
240	1	28	33.6	0	0	71	40	9.2	33.2	2.03	25	9.4	111	10.4	5.94	5.07	12.5	37.7	74.5	24.7	33.1	13.7	296	9.73	2.42	3.06	0.319	0.117	0.02	40.7	51.5	5.37	1.97	0.34	17.3	0.288	20
241	1	18	26.4	0	0	73	44	21.6	51.3	3.48	15.5	22.2	383	1.7	8.28	4.9	13.7	42	85.7	27.9	32.6	11.6	389	7.83	3.94	3	0.441	0.833	0.069	47.6	36.2	5.33	10.06	0.83	15.9	0.304	14
242	1	28	31.2	0	0	76	44	2.8		3.82	4.4	9.4	357	5.2	9.17	5.46	12.1	37.6	68.9	22.2	32.3	15.7	472	9.57	5.41	2.71	0.746	0.23	0.072	59	29.6	8.14	2.51	0.79	15.9	0.452	4
243	1	26	21.6	0	0	74	44	16.3	35.4	2.48	9.7	12.2	305	0.6	4.81	4.62	14.5	43.3	93.8	31.4	33.5	11.1	243	8.59	2.68	1.75	0.284	0.057	0.033	55.7	36.4	5.9	1.19	0.69	16.6	0.209	12
244	1	24	20.9	0	0	75	41	14	42.6	2.78	15.4	11.5	145	0.5	5.76	4.56	13.8	39.3	86.2	30.2	35	12.2	380	6.49	1.95	3.09	0.62	0.093	0.009	33.9	53.6	10.76	1.61	0.16	15.7	0.247
245	1	22	20.5	0	0	75	42	27.8	37.3	3.21	15	14.6	223	0.3	5.6	4.45	14.2	40.1	90	32	35.5	11.6	162	10.1	3.16	1.89	0.372	0.106	0.072	56.4	33.8	6.64	1.89	1.29	17.2	0.164
246	1	24	39.5	0	0	76	38	5.6	57.7	3.06	9.5	25.3	141	12.6	8.65	4.61	11.8	34.7	75.3	25.6	34	15.5	420	8.89	5.62	2.42	0.56	0.058	0.001	65	28	6.47	0.67	0.02	16.5	0.374
247	1	25	27.1	0	0	70	38	16.1	30.1	2.21	41.2	18.5	131	0.6	5.43	3.95	13	36.4	92	33	35.9	11.4	247	9.06	2.15	2.5	0.483	0.224	0.066	39.6	46	8.9	4.13	1.22	15.6	0.224
248	1	22	29.4	0	0	66	37	4.5	62.7	3.32	4.6	16.2	217	0.4	4.66	4.53	12.8	38.8	85.6	28.2	33	14	237	9.16	1.67	2.33	0.436	0.143	0.085	35.8	50	9.36	3.07	1.82	15.6	0.217	10
249	1	19	22.4		0	75	41	6.1	72.5	3.94	6.3	17.1	178	1.6	7.6	4.56	11.9	36.1	79.1	26	32.8	13.1	181	9.13	3.2	3.59	0.59	0.131	0.09	42.1	47.2	7.76	1.72	1.18	15.2	0.166	10
250	1	20	22.1		0	68	42	12.4	39.4	2.54	21.9	17.7	236	0.5	6.38	4.08	13.1	38.3	93.8	32.2	34.3	11.1	175	10.3	3.36	2.34	0.515	0.112	0.043	52.7	36.7	8.07	1.76	0.67	15.4	0.179	7
251	1	25	18.4	0	0	74	43	2.8	80.9	4.07	2.2	25.8	288	0.2	8.37	4.02	8.3	28.4	70.7	20.7	29.8	20.2	383	10.3	4.66	2.95	0.495	0.17	0.092	55.7	35.2	5.91	2.03	1.1	15.8	0.393	1
252	1	26	17.8	0	0	84	46	11.5	70	3.87	3.3	12.4	245	0.3	3.25	4.43	12.3	37.5	84.7	27.7	32.7	15.6	250	8.73	1.74	1.25	0.229	0.023	0.011	53.5	38.5	7.05	0.71	0.34	16.1	0.218
253	1	22	20.4	0	0	76	45	15	54.3	3.32	17.5	12.6	173	0.3	4.31	4.26	11.7	37.7	88.5	27.5	31.1	12.4	293	8.55	1.92	2.03	0.261	0.094	0.007	44.5	47.1	6.06	2.18	0.16	16.4	0.25
254	1	23	18	0	0	79	45	13.3	53	3.26	7.9	22.1	232	0.3	4.81	4.52	12.1	36.6	81	26.7	33	11.5	337	7.27	2.64	1.63	0.29	0.201	0.044	54.9	33.9	6.03	4.18	0.91	15.7	0.245
255	1	23	26.4	0	0	77	42	1.9	63.8	3.24	15.1	14	221	1.6	7.31	4.6	9.5	29.9		20.7	31.9	16.4	306	10.7	3.69	2.65	0.586	0.32	0.065	50.5	36.3	8.02	4.38	0.89	16	0.325	19
256	1	26	30.1	0	0	75	40	15.9	65.5	4.14	10.2	7.8	119	14.9	5.08	4.64	13.5	38.7	83.4	29.2	35	13.2	298	7.9											16.7	0.235
257	1	25	23.8	0	0	78	46	9.2	63.3	3.47	8.3	25.6	169	1.1	3.31	4.16	12	33.8	81.3	28.9	35.5	12	352	6.97	1.3	1.64	0.298	0.06	0.015	39.3	49.5	9	1.81	0.45	15.6	0.245	9
258	1	20	25.9	0	0	78	44	9.4	61.5	3.37	14.6	22.6	288	0.5	5.86	4.39	13.9	40.6	92.6	31.7	34.2	12.2	356	6.76	2.55	2.85	0.386	0.063	0.013	43.5	48.6	6.59	1.08	0.22	15.4	0.24	23
259	1	17	17.3	0	0	81	47	6.9	80.3	4.34	6.8	26.6	284	0.2	6.8	4.59	12.8	37.9	82.5	27.9	33.8	13.3	262	9.07	2.31	3.86	0.408	0.143	0.074	34	56.8	6	2.1	1.09	16.2	0.238	21
260	1	22	25.3	0	0	61	34	13.1	60.6	3.6	24.7	38	298	5.7	7.6	3.82	13.1	36.9	96.5	34.3	35.6	12.1	195	8.3	5.53	1.58	0.363	0.113	0.017	72.8	20.8	4.78	1.49	0.22	16.2	0.162	79
261	1	18	23.6	0	0	77	45	19.4	68.3	4.29	11.4	24.8	509	0.3	11.1	4.6	13.4	39.1	84.8	29	34.2	12.5	352	7.35	5.35	4.01	0.567	1.05	0.103	48.2	36.1	5.11	9.46	0.93	15.5	0.259
262	1	18	28.8	0	0	74	42	8.6	71.1	3.84	7.1	26.7	172	0.4	7.1	4.47	11.9	36.3	81.2	26.7	32.8	13.1	379	7.89	3.42	2.93	0.501	0.202	0.049	48.2	41.3	7.06	2.85	0.69	15.8	0.299	29
263	1	14	30.8	0	0	71	41	9.7	52.1	2.93	17.4	11	316	0.5	6.51	4.37	13.2	37.9	86.8	30.2	34.8	12.5	331	7.28	2.76	3.02	0.576	0.124	0.035	42.4	46.4	8.85	1.9	0.54	15.8	0.241	27
264	1	21	21	0	0	76	46	16.9	43.3	2.84	45.5	17.7	161	0.5	10.6	4.7	14	41.3	87.9	29.7	33.8	11.9	284	9.02	5.81	4.03	0.658	0.072	0.046	5.5	3.8	0.62	0.07	0.04	16.2	0.256	10
265	1	22	19.8	0	0	71	42	19.1	36.5	2.65	15.5	23.8	165	0.7	3.93	3.92	12.6	36.3	92.6	32.1	34.7	10.8	140	6.89	1.6	1.88	0.332	0.062	0.055	40.7	47.8	8.45	1.58	1.4	15.9	0.282	20
266	1	19	22.8	0	0	77	48	13.5	50.9	3.11	37.6	30.6	316	0.5	9.08	4.47	13.8	40.3	90.2	30.7	34.1	11.1	323	7.31	5.56	2.9	0.486	0.102	0.026	61.2	31.9	5.35	1.12	0.29	16.5	0.236	10
267	1	20	23.6	0	0	76	42	8.3	55.4	3.1	10.5	13.6	169	2.2	5.54	4.59	12.4	37.3	81.2	26.9	33.2	12.1	405	7.01	2.45	2.56	0.486	0.004	0.044	44.2	46.2	8.77	0.07	0.79	16.7	0.284	21
268	1	18	22.1	1	0	72	42	13	54.1	3.19	36.8	9.2	507	1.5	5.04	4.87	13.6	39.6	81.2	27.9	34.3	13.6	277	7.72	2.13	2.21	0.577	0.079	0.033	42.3	43.8	11.45	1.57	0.65	19.1	0.214	20
269	1	28	24	0	0	82	47	17.7	52.4	3.19	19.9	18.1	256	0.2	7.09	4.47	13.7	39.6	88.5	30.6	34.5	11.6	340	8.09	3.85	1.83	0.556	0.833	0.025	54.3	25.8	7.84	11.75	0.35	15.8	0.275
270	1	23	18	0	1	78	50	16.7	37	2.66	60.2	17.2	239	0.2	2.66	4.42	14	40.4	91.5	31.8	34.7	11	195	11.2	0.76	1.58	0.261	0.032	0.021	28.7	59.4	9.81	1.2	0.79	16.2	0.218	2
271	1	28	21.5	0	1	74	41	29.6	20.7	2.39	43.1	27.3	196	2.1	7.14	4.18	13.3	37.2	89	31.9	35.8	11.3	299	7.36	4.23	2.41	0.382	0.086	0.032	59.2	33.8	5.35	1.2	0.45	16.6	0.22
272	1	25	20.4	0	1	74	45	19.3	40.5	2.87	14.4	36	160	0.4	7.12	4.32	12.8	38.9	90.1	29.6	32.8	11.6	280	8.35	4.52	2.13	0.392	0.062	0.026	63.5	29.9	5.51	0.87	0.37	15.5	0.234	12
273	1	30	25.2	0	0	82	46	8.2	51	2.91	121.7	15.5	485	14.3	7.4	4.1	12.7	37.9	91.8	30.7	33.4	12.1	382	7.14	3.5	2.89	0.58	0.36	0.05	47.3	39.1	7.84	4.86	0.68			36
274	1	38	38.5	0	0	71	42	6.1	47.8	2.42	47.9	23.8	240	5.3	3.1	4.2	10.5	32	75.5	24.8	32.8	14.6	194	10	1.41	1.35	0.26	0.06		45.5	43.5	8.39	1.94				40
275	1	35	26.8	0	0	78	44	32.2	29.8	2.38	53.5	22.1	303	2.4	5.5	3.9	12.3	33.8	87.1	31.6	36.3	12.7	182	10.5	2.5	2.22	0.56	0.17	0.07	45.5	40.4	10.18	3.09	1.27			26
276	1	30	37.1	0	0	75	46	7.5	57.3	3.04	17.9	16.5	148	10.9	7.8	5	14	40.9	82.4	28.3	34.3	14.1	366	6.58	4.48	2.67	0.37	0.19	0.04	57.4	34.2	4.74	2.44	0.51			8
277	1	32	37.7	0	0	74	47	8.5	48.4	2.57	34.5	33.1	486	13.6	8.7	4.83	14.2	39.8	82.3	29.4	35.7	12.3	301	8.38	4.85	3.02	0.662	0.147	0.028	55.7	34.7	7.61	1.69	0.32	18.3	0.252
278	1	39	24.5	0	0	75	48	12.5	40.6	2.43	112.3	39.9	565	2.3	5.31	4.27	11.9	35.6	83.4	27.9	33.5	11.5	291	7.12	1.97	2.92	0.299	0.07	0.047	37.1	55	5.63	1.32	0.89	15.9	0.207
279	1	31	32.4	0	0	80	46	6.9	57.2	3.03	44.6	8.1	185	5.1	4.18	4.73	13.3	38	80.5	28	34.8	12.8	268	7.01	1.66	2.12	0.29	0.07	0.04	39.7	50.7	6.94	1.67	0.96			11
280	1	38	20.4	0	0	67	43	9.3	52.5	2.82	17.6	33.5	468	1.4	6.8	4.8	12.3	38	78.6	25.5	32.4	14.4	184	8.81	3.84	2.33	0.5	0.13	0.04	56.5	34.3	7.35	1.91	0.59			14
281	1	32		0	0	74	42	16.9	43.2	2.85	13.3	18.9		0.6	6.31	4.94	13.7	39.8	80.7	27.7	34.3	11.9	288	6.31	2.76	2.56	0.534	0.437	0.023	43.7	40.6	8.46	6.93	0.36	15.4	0.182
282	1	39	25	1	0	68	43	3.8	69.4	3.5	9.7	33.8	142	26.6	5.84	4.08	10	31.4	76.9	24.4	31.7	16.6	290	8.25	2.8	2.24	0.563	0.213	0.03	47.9	38.4	9.64	3.65	0.51	15.6	0.24
283	1	37	44.4	0	0	75	44	18	47.2	3.01	10.2	14.3	252	8.7	6.64	4.3	12.1	37.1	86.5	28.2	32.6	13.9	203	10.1	4.4	1.58	0.426	0.219	0.017	66.3	23.8	6.42	3.3	0.26	16	0.204	22
284	1	34	26.4	0	0	75	43	15.2	37.6	2.34	14.5	23.8	445	2.7	6.71	4.77	15.1	43.4	90.8	31.7	34.9	12	235	8.4	3.53	2.48	0.455	0.215	0.034	52.6	37	6.78	3.2	0.51	16.4	0.198	10
285	1	30	17.9	0	0	68	44	21.5	32.2	2.38	33.3	27.8	189	0.6	7.26	3.96	13.2	36.7	92.7	33.4	36	11.5	314	8.08	3.9	2.54	0.682	0.107	0.025	53.7	35	9.39	1.47	0.34	15	0.254	10
286	1	37	24.2	0	0	69	40	9.5	59	3.15	31.5	13	344	1.5	4.36	5	12.3	36	72	24.6	34.1	13.2	349	7.88	1.2	2.63	0.355	0.15	0.028	27.5	60.3	8.14	3.44	0.64	15.7	0.275	10
287	1	38	26.7	1	0	75	46	11.9	39	2.27	73.1	25.2	349	4.2	6.31	4.48	14.1	39.2	87.5	31.5	36	11.4	233	7.74	3.12	2.41	0.491	0.253	0.032	49.4	38.2	7.78	4.01	0.51	16	0.18	23
288	1	36	32.5	0	0	69	42	7.8	61.9	3.43	8.6	28.4	147	1.3	10.7	4.7	12	37.4	79.5	25.5	32.1	13.7	310	8.79	5.29	4.05	0.456	0.866	0.084	49.4	37.9	4.26	8.09	0.79	16.3	0.272	30
289	1	38	30.9	0	0	70	40	8.4	52.9	2.92	24.5	18.8	152	3.5	6.61	4.61	13.3	37.9	82.1	28.8	35.1	12.3	262	8.86	3.84	1.86	0.594	0.25	0.058	58.1	28.1	8.99	3.78	0.88	16.3	0.232	9
290	1	36	49.6	1	0	71	42	4.8	45.1	2.38	27.5	12.9	202	16.7	9.29	4.17	13	36.7	87.9	31	35.3	13.5	403	8.52	5.6	2.7	0.704	0.236	0.053	60.3	29.1	7.58	2.54	0.57	15.7	0.343	37
291	1	30	30	0	0	74	39	8.2	59.6	3.29	5.7	25.9	327	0.8	5.05	4	11.1	32.2	80.4	27.6	34.4	11.8	438	7.1	2.61	1.89	0.378	0.138	0.03	51.7	37.4	7.49	2.73	0.59	16	0.314
292	1	39	29.7	0	0	69	38	15.4	40.8	2.74	52.5	31.9	154	3	5.53	4.74	14.4	41.1	86.8	30.5	35.1	13.2	294	7.27	2.58	2.04	0.766	0.121	0.021	46.7	36.9	13.85	2.19	0.38	15.8	0.214
293	1	35	29.7		0	78	41	18.8	47	3.28	17	23.1	235	2.9	6.18	4.2	12.6	36.8	87.8	30.1	34.3	11.8	305	8.46	3.14	2.41	0.484	0.11	0.036	50.8	39	7.83	1.78	0.58	15.5	0.258
294	1	34		0	0	72	42	12.2	38.2	2.49	23.1	24.8	111	1.4	5.82	4.2	14.6	39.3	93.6	34.7	37.1	12	282	8.34	3.49	1.84	0.412	0.062	0.021	60	31.6	7.08	1.07	0.36	15.1	0.235
295	1	37	24.4	0	0	68	40	11.2	56.8	3.39	4	34.8	253	0.6	7.41	4.78	11.8	35.8	75	24.7	32.9	14.1	309	8.17	4.67	2.06	0.486	0.174	0.015	63	27.8	6.56	2.35	0.2	15.7	0.252	7
296	1	30	18.1	0	0	74	42	6	70	3.77	10.7	17.6	425	3.3	5.7	4.54	12.9	39.8	87.8	28.4	32.4	13.6	229	8.92	2.84	2.23	0.335	0.232	0.063	49.8	39.1	5.88	4.07	1.11	16.7	0.205	17
297	1	35	26.5	0	0	75	40	5.8	60.6	3.38	9	15.6	227	17.9	7.27	4.53	12.9	37.4	82.5	28.4	34.4	13.8	403	6.76	5.15	1.72	0.317	0.052	0.034	70.8	23.7	4.36	0.72	0.47	15.7	0.272
298	1	36	39	0	0	73	40	2.8	78.5	4.09	8.2	22.1	227	4.7	6.86	4.53	9.5	30.4	67	20.9	31.1	18.4	248	11.2	2.57	3.27	0.835	0.145	0.034	37.5	47.7	12.17	2.11	0.5	16.6	0.277
299	1	36	24.4	1	0	75	42	2.1	75.6	3.7	3	15.1	634	1.6	9.36	4.6	10.2	32.9	71.4	22.1	31	16.2	307	9.98	4.45	3.8	0.807	0.137	0.069	47.5	40.6	8.62	1.46	0.74	16.8	0.306	4
300	1	39	39.4	1	0	70	39	10.6	55.5	3.15	133.9	11	158	19.9	7.66	4.24	12.1	35.2	83.1	28.5	34.3	14.2	176	8.91	5.2	1.76	0.407	0.264	0.037	67.9	23	5.31	3.45	0.48	18.4	0.157	42
301	1	39	34.2	0	0	69	37	20.3	62.4	3.96	30.7	20.1	287	15.1	8.94	4.49	13.2	40.3	89.7	29.4	32.8	11.3	323	7.45	4.98	3.37	0.428	0.136	0.032	55.7	37.7	4.79	1.52	0.36	16.1	0.241	22
302	1	30	35.4	0	0	73	39	14.6	53.1	3.29	9.9	19	166	11.4	9.94	4.68	13.8	42.1	89.9	29.4	32.7	13.4	288	8.37	5.46	3.69	0.598	0.162	0.038	54.9	37.1	6.02	1.63	0.38	14.7	0.241	44
303	1	36	29.9	0	0	70	41	10.1	54.5	3.05	14.6	31.2	485	5.5	7.02	4.58	13	39.5	86.3	28.5	33	13	271	7.62	3.47	2.72	0.595	0.233	0.009	49.4	38.7	8.48	3.32	0.13	15.5	0.207	28
304	1	34	25.1	0	0	71	41	8.5	41.5	2.38	17.9	8.2	236	6.7	8.91	5.27	11.8	38.9	73.8	22.4	30.4	12.9	299	10.4	4.67	3.41	0.688	0.104	0.029	52.4	38.3	7.72	1.17	0.33	15.7	0.31	20
305	1	30	19.4	0	0	74	42	11.1	29.6	1.9	17.4	11.3	357	0.8	2.75		8.3	24.9	92.5	30.7	33.2	13.8	76.2	6.68	2	0.33	0.283	0.119	0.009	72.7	12.1	10.29	4.33	0.33	17	0.051	5
306	1	34	23.1	0	0	63	43	11.8	55.6	3.35	4.3	4.3		2.7	7.49	4.6	12.4	39.3	85.3	27	31.6	13.3	429	7.08	4.35	2.51	0.469	0.109	0.048	58.1	33.5	6.26	1.46	0.64	16.3	0.304	1
307	1	39	31.2	0	0	70	40	3.1	57.8	3	8.6	34.4	129	10.3	6.3	4.42	9.7	32.5	73.5	22	29.9	22	344	10	4.73	1.75	0.306	0.134	0.015	75.1	27.8	4.86	2.13	0.24	16.3	0.346	26
308	1	34	22.8	0	0	75	43	8.9	43.3	2.56	13.2	14.8	132	0.2	5.59	4.72	13.4	40.7	86.1	28.4	33	12.3	335	7.72	2.49	2.56	0.45	0.061	0.037	44.5	45.8	8.05	1.09	0.66	14.9	0.259
309	1	39	23.6	0	0	68	42	7.2	51	2.91	30.1	19.2	227	11.9	8.69	4.66	13.9	41.1	88.1	29.7	33.8	11.8	241	7.46	4.91	2.87	0.738	0.141	0.033	56.5	33	8.49	1.62	0.38	15.9	0.18
310	1	37	21.9	0	0	69	43	18.3	29.9	2.29	30.7	29.2	127	0.2	4.03	4.9	13.9	42	85.7	28.4	33.2	12.2	236	6.9	1.73	1.89	0.342	0.028	0.035	42.9	46.9	8.49	0.69	0.87	15.7	0.163	4
311	1	37	24.2	0	0	72	41	9.5	45.4	2.76	12.5	20.5	491	1.3	9.34	5.52	12.4	39.4	71.3	22.5	31.6	14.2	385	9.57	5.63	3.06	0.533	0.094	0.027	60.3	32.8	5.71	1.01	0.29	15.7	0.369	7
312	1	37	24	0	0	67	45	11.9	49.7	3.07	79	31.6	542	1	4.55	4.45	13.2	38.6	86.7	29.7	34.2	12.4	224	7.46	2.61	1.65	0.212	0.046	0.029	57.4	36.3	4.66	1.01	0.64	16.2	0.167
313	1	38	31.2	0	0	76	45	16.8	26.3	2.04	96.1	15.4	193	2.5	5.97	4.26	13.5	38.7	90.9	31.7	34.8	11.8	236	7.7	2.94	2.56	0.358	0.095	0.013	49.2	42.9	6	1.59	0.22	15.9	0.182	9
314	1	39	37.3	0	0	70	37	6.2	46.3	2.46	19.7	11.6	255	7.2	7.32	4.6	12.7	37.2	80.9	27.6	34.1	12.9	296	8.06	4.13	2.41	0.615	0.119	0.049	56.4	32.9	8.4	1.63	0.67	15	0.238	59
315	1	33	28.3	0	0	73	42	5.8	60.3	3.17	4.3	26.9	173	1.9	4.73	4.38	11.9	35.4	80.8	27.2	33.6	16	279	7.33	1.7	2.51	0.423	0.077	0.017	35.9	53.1	8.94	1.63	0.36	15.7	0.205	13
316	1	30	29.2	0	0	77	44	3.1	64.3	3.34	6.5	13.9	224	11.9	8.35	4.31	10.7	33	78	31.7	32.4	15.7	411	7.17	4.75	3.06	0.441	0.062	0.034	56.9	36.6	5.28	0.74	0.41	16.1	0.295
317	1	35	23.9	0	0	73	40	17.2	56.8	3.69	12.3	9.5	182	1.3	6.85	4.39	13.6	39.4	89.8	31.1	34.6	11.5	281	7.49	4.26	1.69	0.94	0.12	0.054	62.2	24.7	13.72	1.75	0.79	16.9	0.21	34
318	1	31	30.9	0	1	77	44	8.5	76.9	4.19	6.2	28.5	319	12.7	6.2	4.7	14.7	41.7	87.4	31.2	35.6	12.8	284	7	3.39	1.81	0.76	0.21	0.001	54.7	29.2	12.26	3.39	0.02			14
319	1	31	27.8	0	1	83	46	8.6	53.1	2.88	18.3	17.7	245	3.9	7.4	4.62	11.9	35.6	77	25.7	33.4		357	9.02	3.93	2.23	0.599	0.552	0.079	53.1	30.1	8.09	7.46	1.07	15.9	0.322
320	1	36	29	0	1	71	43	10.8	45.5	2.72	23.6	32.5		1.6	5.4	4.56	13.6	39.3	86.1	29.8	34.6	12.4	290	7.4	2.64	2.23	0.369	0.099	0.064	48.9	41.3	6.83	1.83	1.19	14.9	0.215	19
321	1	39	29.3	0	1	75	40	7.8	56.6	3.16	22.2	21.2	318	1.8	7.4	4.4	13.6	39.3	89.4	30.8	34.5	12.7	400	8.42	4.51	1.92	0.568	0.333	0.074	60.9	25.9	7.68	4.5	1	14.7	0.336
322	1	43	32	0	0	75	43	15.3	44.9	2.85	29.1	19.4	141	6.8	5.1	4.3	13.1	37.9	88.1	30.3	34.4	12.9	348	6.36	2.54	2.12	0.35	0.14		49.8	41.6	6.86	2.75				46
323	1	49	31.6	0	0	69	45	17.1	38.5	2.57	30	24.5	196	0.9	4.4	4.8	14.7	41.2	85.4	30.6	35.8	11.2	218	7.96	1.53	2.3		0.17	0.02	34.8	52.3		3.86	0.45			9
324	1	41	24.8	0	0	77	46	20.1	29	2.3	60	29.3	981	3	7.58	4.74	12.5	38.6	81.5	26.4	32.4	12.5	320	7.78	3.63	3.07	0.661	0.152	0.058	47.9	40.5	8.72	2.01	0.77	16.6	0.249	30
325	1	47	27.1	0	0	76	46	21.7	44.7	3.09	281.5	25.7	640	0.7	5.13	4.63	11.7	36	77.8	25.2	32.4	14.7	289	7.59	2.33	2.24	0.299	0.29	0.33	45.4	43.7	5.83	5.65	6.43	15.3	0.219
326	1	48	33.8	1	0	78	43	13.6	41.1	2.54	31.7	17.1	198	7.2	14.9	4.56	12.6	36.9	80.9	27.6	34.1	13.7	294	9.29		1.84	0.401	0.039	0.053	84.6	12.3	2.69	0.26	0.36	16.4	0.273
327	1	46	34.9	0	0	75	45	17.4	32.2	2.34	33.1	18.2	214	2.6	9.93	4.44	13.2	39.7	89.5	29.7	33.2	11.9	288	8.13	5.79	3.35	0.48	0.24	0.07	58.3	33.7	4.83	0.24	0.7			24
328	1	49	25.1	0	0	76	45	4.9	63.9	3.19	7	22.6	254	8.4	8.6	4.5	11.5	36.3	81.2	25.7	31.7	12.8	410	6.81	5.05	2.83	0.55	0.1	0.09	58.7	32.9	6.4	1.16	1.05			21
329	1	47	28.2	0	0	74	42	10.2	42.9	2.54	20.2	18.3	358	5.7	6.17	4.39	13.7	39.3	89.6	31.1	34.7	11.4	270	8.29	2.31	3.18	0.471	0.139	0.064	37.4	51.5	7.63	2.25	1.04	15.8	0.224	43
330	1	45	27.9		0	72	38	17.8	38.5	2.68	12.9	28.1	228	0.4	4.93	5.07	14.3	43.8	86.4	28.2	32.7	13.3	176	11.2	2.76	1.65	0.399	0.081	0.046	56	33.5	8.09	1.64	0.93	17.5	0.197	6
331	1	43	25.1		0	69	40	5.1	66.8	3.53	6.5	15.6	197	0.2	6.06	4.03	11	33.7	83.4	27.3	32.7	12.7	198	10.4	3.33	1.79	0.506	0.374	0.056	55	29.5	8.35	6.17	0.92	16	0.206	10
332	1	40	26.2	0	0	65	39	12.1	44.1	2.78	16.1	19	211	5	6.66	4.3	12.7	38.9	90.4	29.6	32.7	12.5	232	9.43	2.39	3.57	0.424	0.202	0.079	35.9	53.6	6.37	3.03	1.19	15.5	0.219	17
333	1	48	21.8	0	0	69	36	8.2	59.5	3.36	8.1	25.1	317	0.3	4.98	4.3	12.1	36.1	83.9	28	33.4	16	293	7.88	2.3	2.04	0.486	0.112	0.042	46.2	41	9.76	2.25	0.84	15.8	0.231
334	1	41	29.6	0	0	66	38	21.2	38.2	3.01	15.4	14	230	4.8	6.92	4.5	14.2	41.8	92.5	31.4	33.9	11.3	223	9.02	3.92	2.42	0.389	0.1	0.043	56.6	35	5.62	1.45	0.62	17	0.202	30
335	1	41	44.3	0	0	75	44	6.8	70	3.91	7.3	13.7	319	11.2	9.68	5.55	10.3	34.1			30.1	19	294	5.65	6.07	2.84	0.522	0.237	0.006	62.7	29.3	5.39	2.45	0.06	15	0.166
336	1	41	35.1	0	0	67	40	11.5	43.1	2.58	59.4	8.5	164	11.4	9.89	4.81	13.6	42.7	88.6	28.2	31.8	12.5	329	7.99	5.61	3.33	0.693	0.183	0.071	56.7	33.7	7.01	1.85	0.72	15.6	0.263	3
337	1	41	35.1	0	0	75	39	4.8	66.8	3.46	9.3	10.3	131	8	6.8	4.58	12	38.5	84	26.3	31.3	14.9	342	8.5	3	3.06	0.52	0.18	0.05	44.1	45	7.65	2.65	0.74			23
338	1	41	26.2	0	0	81	50	12	66.7	3.64	15.9	23.4	202	0.4	4.6	5.36	15.4	47.9	89.4	28.7	32.1	12.7	304	8.04	2.48	1.66	0.32	0.07	0.04	53.9	36.1	6.96	1.52	0.87			7
339	1	40	20.7	0	0	70	42	15.4	45	2.95	17.1	17.1	189	3.8	6.3	4.38	13	38.5	88	29.6	33.7	11.6	372	6.8	3.2	2.21	0.41	0.45	0.03	50.8	35.1	6.51	7.14	0.48			15
340	1	44	33.1	0	0	84	44	9.7	51.3	3.02	8.2	13	323	2.8	8.92	5.1	13.7	40.6	79.5	26.9	33.8	14.3	407	7.21	5.2	2.86	0.708	0.092	0.057	58.3	32.1	7.94	1.03	0.64	15.9	0.293
341	1	44	30.1	0	0	76	44	6.8	55.1	3.1	4.8	28	131	3.1	4.36	3.78	11.4	32.5	85.9	30.1	35.1	14.3	353	6.7	2.24	1.61	0.34	0.092	0.078	51.4	36.9	7.8	2.11	1.79	15.8	0.236
342	1	40	30.9	0	0	66	39	6.1	55.3	2.96	9.1	10.6	212	0.8	5.39	4.64	14	42.1	90.6	30.2	33.4	12.8	333	7	2.41	2.31	0.355	0.25	0.063	44.7	42.9	6.59	4.64	1.17	16.4	0.234
343	1	45	29	0	0	80	43	15.6	42.4	2.74	48.8	19.7	347	5	5.05	5.46	10.7	34.7			30.9	16.9	284	9.51	2.54	1.93	0.454	0.112	0.024	50.3	38.2	8.99	2.22	0.48	18.4	0.27
344	1	49	21.8	0	0	82	46	11.8	36.3	2.33	105.9	21	334	0.7	6.32	4.38	13.6	40	91.4	31.2	34.1	12.7	261	8.63	2.82	2.81	0.465	0.127	0.096	44.6	44.5	7.36	2.01	1.52	15.9	0.225	6
345	1	48	28.6	0	0	67	40	13.7	35.5	2.4	18.4	18.4	222	1.6	4.51	3.89	11.9	34.5	88.6	30.5	34.4	11.1	212	8.86	2.04	1.96	0.397	0.069	0.055	45.2	43.5	8.8	1.53	1.22	17.2	0.188
346	1	45	29.7	0	0	65	36	23.7	29.6	2.48	37.5	21.9	373	1.3	11.4	5.21	15.1	42.8	82.2	29.1	35.4	12.6	238	8.62	6.06	4.08	0.907	0.289	0.39	53.2	35.8	7.96	2.54	3.42	16.2	0.205
347	1	45	27.9	0	0	70	41	5.1	79.3	4.12	5.7	21.4	252	0.9	3.5	4.29	11.1	32.5	75.8	25.8	34.1	13.8	405	6.2	1.05	1.9	0.365	0.146	0.037	30	54.3	10.43	4.17	1.06	16	0.252	25
348	1	44	23.1	0	0	72	46	14.5	34.3	2.31	76.2	24	181	1.6	3.24	4.88	14.7	42.5	87.1	30.2	34.6	12.2	195	7.3	1.47	1.5	0.233	0.027	0.007	45.4	46.3	7.19	0.83	0.22	17.5	0.142	5
349	1	44	30.8	0	0	68	38	12.1	43.5	2.6	28.3	8.7	162	4.2	4.62	4.2	12.9	37.1	88.3	30.7	34.7	10.5	245	8.3	2.1	1.86	0.351	0.202	0.081	45.5	40.3	7.6	4.37	1.75	16.1	0.203	27
350	1	47	30.6	0	0	72	44	17.7	30.4	2.31	79.5	7.1	231	6.3	3.59	5.54	14.9	44.6	80.6	27	33.4	13.1	133	11	1.34	1.73	0.329	0.149	0.045	37.3	48.2	9.16	4.15	1.25	17.8	0.146	11
351	1	48	26.5	0	0	74	43	14.9	46.7	2.91	46.4	30.1	359	1	4.8	4.71	14.3	41.5	88.2	30.4	34.4	13.5	229	7.75	0.86	3.54	0.284	0.088	0.024	18	73.8	5.92	1.83	0.5	18.1	0.178	24
352	1	43	25	1	0	63	39	12.1	40	2.47	24	26.8	239	3.7	4.14	6.06	15.4	47.8	78.9	25.4	32.2	21.9	258	6.51	2.04	1.43	0.343	0.23	0.042	49.3	34.5	8.29	5.56	1.01	15.6	0.168	5
353	1	40	31.2	0	0	69	38	20.5	41	2.98	44.1	14	128	13.8	4.47	4.63	13.6	39.4	85.2	29.5	34.6	13.1	263	9.26	1.97	1.95	0.408	0.103	0.042	44.1	43.6	9.13	2.3	0.94	17.5	0.243	32
354	1	46	28.8	0	0	79	41	3.6	79.5	4.07	4.3	17.3	355	5.3	6.44	4.94	10	32.3		20.3	31	17.2		9.03	2.12	3.77	0.387	0.125	0.038	32.9	58.5	6.01	1.94	0.59	15.3	0.508
355	1	47	24.7	0	0	80	46	19.6	43.7	3.01	39.5	14.6	386	6	8.07	5.42	14.7	44.2	81.5	27.1	33.3	12.4	362	8.14	4.52	3.1	0.314	0.099	0.04	56	38.4	3.89	1.23	0.5	16.5	0.294
356	1	49	32	0	0	75	39	5.8	60.2	3.16	8.6	9.2	354	1.5	3.54	4.51	12	36.7	81.3	26.5	32.6	11.9	316	8.86	1.52	1.63	0.304	0.034	0.048	42.9	46	8.59	0.96	1.36	15.5	0.28
357	1	40	22.5	0	0	64	40	11.7	27	1.96	36.1	12.4	326	1.1	5.4	4.5	12.4	36.6	80.8	27.4	34	12	339	6.79	2.24	2.51	0.43	0.15	0.02	41.5	46.5	7.96	2.78	0.37			10
358	1	47	28.4	0	1	78	47	19.1	43.5	2.82	58.2	9.8	288	5.9	8.2	5	14.3	42.2	84.1	28.5	33.9	16.9	237	8.89	4.75	2.76	0.52	0.12	0.05	57.9	33.7	6.34	1.46	0.61			2
359	1	40	34.9		1	75	39	3.5	60.4	3.2	6.8	8.5	206	8	8.08	3.76	8.7	27.4	73.1	23.1	31.6	17.3	472	9.18	3.78	3.28	0.695	0.262	0.062	46.8	40.6	8.6	3.24	0.77	15.3	0.433
360	1	48	25.5		1	69	41	9	53	3.14	5	21.6	215	1.4	7.93	3.68	10	30.9	84.1	27.3	32.5	14	298	7.92	4.56	2.83	0.359	0.134	0.043	57.5	35.7	4.53	1.69	0.54	16.1	0.236	20
361	1	49	24	0	1	74	43	9.3	44.1	2.62	75.2	13.4	360	1.6	4.09	4.89	13.1	40.2	82.3	26.8	32.5	11	149	8.2	1.92	1.77	0.229	0.117	0.05	46.9	43.3	5.6	2.86	1.22	15.7	0.122
362	1	49	25.8	0	1	63	37	5.9	60.7	3.2	5.3	14.8	209	2.7	3.84	4.34	12.2	38.3	88.2	28.2	31.9	11.7	293	10.1	1.98	1.27	0.316	0.281	0.001	51.6	33.1	8.23	7.32	0.02	16	0.298	90
363	1	44	32.5	0	1	70	41	21.3	35.2	2.67	19.2	33.5	200	1.9	5.19	4.22	13.9	40.2	95.2	33	34.7	12.2	257		2.5	2.32	0.25	0.087	0.037	48.2	44.7	4.82	1.68	0.71	16.5	0.193	20
364	1	65	32.8	0	0	70	43	7.3	42.7	2.51	15.5	25.2	211	7.6	4.9	5	13.6	40.3	80.7	27.2	33.7	12.7	283	7.6	2.08	2.08	0.61	0.09	0.05	42.4	42.4	12.45	1.84	1.02			8
365	1	52	28.6	0	0	83	50	13.2	41.1	2.64	125.7	21.2	294	1.9	8.6	4.7	14	40	85.2	29.7	34.9		438	6.29	5.43	2.57	0.47	0.12	0.03	63.1	29.9	5.47	1.4	0.35			17
366	1	50	27.5	1	0	80	46	5.1	40.5	2.16	10.6	28.5	276	3.3	9.6	4.5	10.3	33.8	75.6	22.9	30.3	16.8	473	7.55	5.7	2.83	0.52	0.43	0.06	59.4	29.5	5.42	4.48	0.63			48
367	1	54	48.6	0	0	76	47	8.3	46.1	2.56	90.9	23.1	150	2.8	8.7	4.4	12	36.5	82.6	27.1	32.8	14.1	351	8.07	5.01	3.01	0.37	0.26	0.07	57.6	34.6	4.25	2.99	0.8	14.1
368	1	65	33.3	0	0	86	49	19.4	31.9	2.21	144.1	38		66.6	8.3	4.5	13.9	41	90.4	30.7	33.9	12.5	441	7.54	5.29	2.1	0.38	0.48	0.03	63.7	25.3	4.58	5.78	0.36			40
369	1	52	30.9	0	0	74	45	12	51.2	2.87	26.4	26.6	344	57.5	8.8	4.1	12.2	35.2	86.7	30.1	34.8	12.8	280	7.53	5.1	2.87	0.59	0.14	0.06	58	32.6	6.7	1.59	0.68			14
370	1	58	22.8	0	0	88	49	14.3	50.2	2.94	59.8	23.6	227	1	7.3	5.8	12.6	38.4	66.4	21.7	32.7	15.3	381	7.93	3.09	3.49	0.56	0.11	0.04	42.3	47.8	7.67	1.51	0.55			14
371	1	72	24.9		0	72	42	23.4	23.8	2	1082.9	34.3	423	0.9	12.8	3.9	9.1	25.1		23	36.2	15.3	332	9.28	5.91		0.83	0.32	0.06	46.2	44.5	6.48	2.5	0.47			4
372	1	60	27.6		0	75	45	13.8	35.2	2.17	217.8	7.7	472	0.8	11.7	4.3	13.5	35.3	81.4	31.1	38.2	16.6	319	8.61	6.26	4.27	0.83	0.3	0.06	53.5	36.5	7.09	2.56	0.51			1
373	1	58	37.8	0	0	73	46	16.6	42.9	2.76	41.3	13		6.4	8.9	4.1	12.7	36.1	87.8	30.8	35.1	12.5	363	6.69	4.22	4.09	0.41	0.13	0.07	47.4	46	4.61	1.46	0.79			33
374	1	51	25	0	0	73	45	13	44.4	2.65	105.4	22.8	282	2.5	5.6	5.1	14.9	44.4	86.7	29.2	33.6	11.8	188	10.1	2.71	2.34	0.39	0.17	0.02	48.4	41.8	6.96	3.04	0.36			12
375	1	52	34	0	0	71	36	5.2	40.8	2.16	31.2	10.6	111	16.3	4.8	3.8	11.6	34.1	89.7	30.5	34	13.9	191	8.83	2.28	1.81	0.54	0.15	0.02	47.5	37.7	11.25	3.13	0.42			57
376	1	53	29.1	0	0	75	38	5.2	56.3	2.91	6.9	32.8	525	3.8	7.8	3.85	10.7	31.6	81.9	27.9	34	17.7	319	7.05	4.17	2.74	0.685	0.18	0.018	53.5	35.1	8.78	2.31	0.23	15.5	0.225	37
377	1	50	29.1	0	0	67	40	13.4	43.5	2.61	21.3	17.5	251	3.7	5.99	4.64	14.3	40.8	87.9	30.8	35	12.6	261	8.47	4.59	1.01	0.313	0.023	0.05	76.6	16.9	5.23	0.38	0.83	16.7	0.221
378	1	53	38.8	0	0	65	39	8.6	44.8	2.58	29.8	12.5	299	20.6	5.29	4.33	12.7	36.8	85	29.4	34.6	13.3	201	9.52	2.75	1.99	0.406	0.121	0.02	52	37.6	7.67	2.29	0.38	16.3	0.191	17
379	1	56	47	0	0	78	42	7	49.1	2.74	54.4	10	542	49.8	9.72	4.92	14.3	41.3	83.9	29	34.6	13.2	269	7.96	5.94	3	0.579	0.156	0.035	61.1	30.9	5.96	1.6	0.36	18.4	0.214	28
380	1	50	32.8	0	0	78	45	7.3	41.3	2.37	108.7	21	417	57.8	8.4	4.63	13.4	41.1	88.7	28.9	32.5	12.8	266	10.2	3.33	3.65	0.669	0.665	0.089	39.6	43.5	7.96	7.92	1.06	14.9	0.273	28
381	1	51	29.2	0	0	70	40	18.4	34.9	2.64	14.8	14.1	231	0.9	6.42	5.22	15.3	46.4	88.8	29.2	32.9	12.5	146	10.8	3.31	2.17	0.707	0.159	0.071	51.6	33.8	11.01	2.48	1.11	15.7	0.157	10
382	1	65	28.7	0	0	68	38	13.3	37	2.45	75.2	29.7	180	0.7	6.19	4.17	13.1	38.9	93.3	31.5	33.7	13.6	285	8.08	3.03	2.43	0.408	0.25	0.07	48.9	39.3	6.59	4.04	1.13	16.3	0.23	17
383	1	52	35.5	0	0	70	37	7.5	39.4	2.29	46.3	14	265	2.3	7.32	4.47	12.5	37.6	84.3	28.1	33.3	11.6	298	6.67	3	3.31	0.496	0.474	0.034	41	45.2	6.78	6.48	0.46	16.5	0.198	32
384	1	52	27.9	0	0	65	36	6.2	32.5	1.82	52.2	18.2	218	11.8	3.8	3.99	11.8	35.3	88.5	29.7	33.5	11.9	184	7.14	1.61	1.75	0.37	0.08	0.03	42.4	46.1	9.74	2.11	0.79			54
385	1	65	28.6	0	0	76	40	16	27.9	2.05	116.9	21.4	255	9.7	8.36	5.03	14	44.1	87.8	27.8	31.6	12	219	10.8	4.43	3.12	0.517	0.258	0.038	53	37.3	6.18	3.09	0.45	15.1	0.237	10
386	1	58	47.2	0	0	78	41	10.2	32.6	2.05	75.4	11.1	271	20.6	6.78	4.58	13.9	42	91.7	30.4	33.1	14.4	352	7.33	3.62	2.44	0.389	0.283	0.05	53.4	36	5.74	4.17	0.74	16.6	0.258	39
387	1	54	26.1	0	0	72	43	11.5	41	2.54	50.7	10.3	310	4.5	6.56	4.38	13.3	39.7	90.6	30.3	33.4	11.9	397	7.04	2.79	3.25	0.308	0.166	0.05	42.5	49.5	4.7	2.53	0.76	16.9	0.279	15
388	1	50	25.3	0	0	72	39	9.4	43	2.57	91.3	17.8	317	6.1	6.84	4.32	13	39.2	90.8	30	33.1	12.7	449	5.52	3.71	2.49	0.49	0.131	0.03	54.2	36.4	7.16	1.92	0.44	15.4	0.248
389	1	55	29.6	0	0	74	43	8.3	52.9	3.01	49.4	16.9	133	4.4	4.74	4.47	12.2	37.7	84.4	27.3	32.3	12.6	227	7.78	1.96	2.02	0.506	0.176	0.077	41.4	42.6	10.68	3.71	1.62	15.4	0.216	19
390	1	53	32.3	0	0	73	42	12.1	53.4	3.26	20.2	13.9	140	10.5	8.83	4.51	13.6	39.3	87	30.2	34.6	12.7	287	8.69	4.46	3.65	0.563	0.103	0.054	50.5	41.3	6.38	1.17	0.61	16.8	0.249
391	1	50	22.9	0	0	76	43	5.5	45.5	2.49	80.2	16.9	208	11.9	6.95	4.54	13.4	39.9	87.8	29.6	33.7	13.3	300	6.13	3.68	2.6	0.397	0.185	0.082	52.9	37.4	5.71	2.66	1.18	16.9	0.184
392	1	60	31.6	0	0	76	41	6.8	62.3	3.3	6.1	22.9	154	0.7	3.64	4.93	12.3	36.9	74.8	24.9	33.4	16.1	258	9.22	1.12	2.08	0.346	0.053	0.033	30.8	57.1	9.51	1.46	0.91	16.3	0.238	9
393	1	60	36.5	0	0	71	43	14	44.2	2.75	29.4	8	362	0.8	5.83	4.8	14.6	42.2	87.9	30.5	34.7	11.6	288	8.13	3.36	1.96	0.397	0.052	0.059	57.6	33.6	6.81	0.89	1.01	16.2	0.234	5
394	1	53	29.7	0	0	79	47	15.2	43.5	2.8	52.2	25.9	192	9.7	9.48	4.85	14.6	42.4	87.3	30.2	34.6	12.5	416	7.44	5.26	3.44	0.538	0.176	0.068	55.5	36.3	5.68	1.86	0.72	16.6	0.309	23
395	1	56	34.7	0	0	69	41	15.6	42.8	2.77	14.7	11.7	204	1.3	3.8	4.01	12.4	34.9	87.1	30.9	35.5	12.2	185	8.71	2.02	1.33	0.32	0.102	0.026	53.2	35	8.42	2.68	0.68	15.7	0.161	27
396	1	52	43.1	0	0	73	44	18.7	43	2.98	53.1	27.9	167	14	7.72	5.27	15.7	45.9	87.1	29.9	34.3	12.5	343	8.06	4.16	2.93	0.514	0.101	0.013	53.9	38	6.66	1.31	0.17	17.5	0.277	14
397	1	51	25.7	0	0	75	45	18.3	45.5	2.96	72.2	26.6	148	2.3	11.9	4.29	13	37.2	86.6	30.3	35	12.5	342	7.39	5.35		0.634	0.158	0.11	45	47.5	5.33	1.33	0.92	16	0.253	28
398	1	52	25.1	1	0	66	39	18	62.1	3.89	12.2	19.8	298	4.1	6.86	4.72	13.6	39.8	84.5	28.9	34	14.7	258	8.48	1.97	4.08	0.688	0.089	0.037	28.7	59.5	10.03	1.3	0.54	16.4	0.218	23
399	1	54	28	1	0	66	40	6.4	43.4	2.44	38.5	20.3	437	2.8	4.56	4.6	14.5	41.7	90.7	31.5	34.7	13.2	190	10.6	1.27	2.73	0.365	0.139	0.061	27.9	59.9	8	3.05	1.34	19.4	0.201	18
400	1	70	38.9	0	0	64	40	10.6	46	2.69	23.9	8.1	313	0.9	5.2	4.83	14.4	42.9	88.9	29.8	33.5	13.5		8.42	2.26	2.33	0.383	0.154	0.074	43.5	44.8	7.37	2.96	1.42	16	0.219	23
401	1	58	30.4	0	0	69	41	12.7	38.8	2.39	33.3	20.8	426	2.5	6.74	4.32	12.9	37.6	86.9	29.9	34.4	12.4	283	8.41	3.92	1.9	0.531	0.317	0.074	58.2	28.2	7.88	4.7	1.1	16.2	0.238
402	1	78	29.8	0	0	74	42	19.8	37.6	2.6	77.7	7.8	665	0.6	9.18	4.32	13.6	38.9	90.1	31.6	35	12.4	258	8.31	4.2	4.15	0.69	0.098	0.04	45.8	45.2	7.52	1.07	0.44	15.8	0.214
403	1	53	37.6	0	1	74	41	6.8	48.9	2.69	49.4	19.9	308	31.4	11.7	5.22	13.6	42.9	82	26.1	31.8	13.4	409	7.59	7.28	3.61	0.543	0.206	0.075	62.2	30.9	4.64	1.76	0.64	16.1	0.31	32
404					0	79	48	14.2	47.6	2.96	10.1	8.6	264	0.7	3.78	4.51	13.3	40.9	90.7	29.6	32.6	13.9	221	10.3	1.16	2.09	0.225	0.192	0.121	30.7	55.3	5.95	5.08	3.2	15.8	0.228
405					0	73	45	18.6	30	2.24	35.7	17	207	0.7	5.95	4.2	13.2	40.2	95.8	31.4	32.7	12.2	325	8.14	3.47	1.78	0.473	0.185	0.039	58.3	29.9	7.95	3.11	0.66	15.3	0.264
406					0	81	49	6.5	64.1	3.19	5.3	12.1	312	0.2
407					0	74	43	8.1	61.7	3.35	10.7	8.9	247	3.8	7.2	4.87	13.5	39.4	80.8	27.8	34.4	12.9	219	9.37	4.09	2.36	0.529	0.174	0.049	56.8	32.8	7.35	2.42	0.68	16.4	0.205	3
